# Supplementary material for: Finding branched pathways in metabolic network via atom group tracking
Source: PLoS Comput Biol. 2021 Feb 2;17(2):e1008676. doi: 10.1371/journal.pcbi.1008676 (PMC7880430; doi:10.1371/journal.pcbi.1008676)
Supplement: S4 Text — (XLSX) [file pcbi.1008676.s004.xlsx]

## Sheet: organism-specific pathway 1
The organisms that contain the organism-specific pathway 1 in S3 Text.
Acidovorax avenae
Alicyclobacillus acidocaldarius subsp. acidocaldarius DSM 446
Alicyclobacillus acidocaldarius subsp. acidocaldarius Tc-4-1
Glutamicibacter arilaitensis
Paenarthrobacter aurescens
Acidovorax citrulli
Acinetobacter baumannii BJAB0715
Acinetobacter baumannii D1279779
Acinetobacter baumannii BJAB0868
Acinetobacter baumannii ZW85-1
Acinetobacter baumannii AB307-0294
Acinetobacter baumannii ACICU
Acinetobacter baumannii TCDC-AB0715
Acinetobacter baumannii TYTH-1
Acinetobacter baumannii BJAB07104
Acinetobacter baumannii AB0057
Acinetobacter baumannii MDR-TJ
Acinetobacter baumannii 1656-2
Acinetobacter baumannii AYE
Acinetobacter baumannii MDR-ZJ06
Acinetobacter baumannii ATCC 17978
Acinetobacter pittii
Acinetobacter oleivorans
Acinetobacter baylyi
Agrobacterium sp. H13-3
Allochromatium vinosum
Pseudarthrobacter phenanthrenivorans
Agrobacterium radiobacter
Arthrobacter sp. Rue61a
Arthrobacter sp. FB24
Aequorivita sublithincola
Agrobacterium fabrum
Azotobacter vinelandii CA6
Agrobacterium vitis
Azotobacter vinelandii CA
Azotobacter vinelandii DJ
Achromobacter xylosoxidans NBRC 15126 = ATCC 27061
Achromobacter xylosoxidans NH44784-1996
Azorhizobium caulinodans
Burkholderia ambifaria MC40-6
Bacillus coagulans 36D1
Bacillus anthracis CDC 684
Bacillus anthracis A0248
Bacillus cereus biovar anthracis CI
Burkholderia ambifaria AMMD
Bacillus anthracis Ames
Bacillus anthracis A16R
Bacillus anthracis SVA11
Bacillus anthracis A16
Bacillus anthracis Ames Ancestor
Bacillus anthracis Sterne
Bordetella avium
Bacillus anthracis H9401
Bacillus cereus ATCC 10987
Bacillus cereus B4264
Bacillus cereus ATCC 14579
Burkholderia cepacia DDS 7H-2
Burkholderia cenocepacia DDS 22E-1
Bacillus cereus FRI-35
Bacillus cereus F837/76
Bacillus cereus G9842
Burkholderia cenocepacia HI2424
Burkholderia cenocepacia J2315
Bacillus coagulans 2-6
Burkholderia cenocepacia MC0-3
Burkholderia cenocepacia AU 1054
Bacillus cellulosilyticus
Bacillus cereus Q1
Bacillus cereus AH187
Burkholderia cepacia GG4
Bacillus cereus AH820
Beutenbergia cavernae
Bacillus cereus 03BB102
Bacillus cytotoxicus
Bacillus cereus E33L
Brachybacterium faecium
Bacillus halodurans
Bacillus infantis
Bradyrhizobium diazoefficiens USDA 110
Bradyrhizobium japonicum USDA 6
Bacillus lehensis
Bacillus megaterium DSM 319
Bacillus methanolicus
Bacillus megaterium WSH-002
Bacillus megaterium QM B1551
Bacillus pseudomycoides 219298
Bacillus cereus NC7401
Bacillus pseudofirmus
Blastococcus saxobsidens
Bacillus selenitireducens
Bacillus thuringiensis BMB171
Bacillus thuringiensis serovar chinensis CT-43
Bacillus thuringiensis serovar finitimus YBT-020
Bacillus thuringiensis Bt407
Bacillus thuringiensis serovar thuringiensis IS5056
Bacillus thuringiensis YBT-1518
Bacillus thuringiensis HD-771
Bacillus thuringiensis serovar konkukian 97-27
Bacillus thuringiensis Al Hakam
Bacillus thuringiensis MC28
Bacillus thuringiensis HD-789
Bacillus thuringiensis serovar kurstaki HD73
Bacillus toyonensis
Stenotrophomonas maltophilia JV3
Burkholderia lata
Bacillus mycoides KBAB4
Coraliomargarita akajimensis
Cellulophaga algicola
Citrobacter freundii
Cellulomonas fimi
Cellulomonas flavigena
Collimonas fungivorans
Cellulomonas gilvus
Citrobacter koseri
Cellulophaga lytica HI1
Cellulophaga lytica DSM 7489
Clavibacter michiganensis subsp. nebraskensis
Clavibacter michiganensis subsp. michiganensis
Clavibacter michiganensis subsp. sepedonicus
Cedecea neteri SSMD04
Chitinophaga pinensis
Citrobacter rodentium
Chromohalobacter salexigens
Cronobacter malonaticus CMCC45402
Cronobacter sakazakii ES15
Cronobacter sakazakii Sp291
Comamonas testosteroni TK102
Comamonas thiooxydans
Cronobacter turicensis
Dickeya paradisiaca
Dickeya zeae Ech586
Dickeya dadantii 3937
Dyadobacter fermentans
Dermacoccus nishinomiyaensis
Dokdonia sp. MED134
Dickeya chrysanthemi
Escherichia coli ABU 83972
Klebsiella aerogenes KCTC 2190
Erwinia amylovora CFBP1430
Exiguobacterium antarcticum
Elizabethkingia anophelis NUHP1
Klebsiella aerogenes EA1509E
Enterobacter soli
Exiguobacterium sp. AT1b
Enterobacter asburiae L1
Erwinia amylovora ATCC 49946
Escherichia coli BL21-Gold(DE3)pLysS AG
Escherichia coli BL21(DE3)
Enterobacteriaceae bacterium FGI 57
Erwinia billingiae
Escherichia coli BL21(DE3)
Escherichia coli B REL606
Shimwellia blattae
Escherichia coli K-12 BW2952
Pectobacterium atrosepticum SCRI1043
Escherichia coli K-12 DH10B
Escherichia coli O157:H7 EDL933 (EHEC)
Escherichia coli O157:H7 EC4115 (EHEC)
Escherichia coli O127:H6 E2348/69 (EPEC)
Escherichia coli O18:K1:H7 UTI89 (UPEC)
Escherichia coli K-12 W3110
Escherichia coli 55989 (EAEC)
Escherichia coli ATCC 8739
Enterobacter hormaechei NCTC 9394
Escherichia coli SMS-3-5 (environmental)
Escherichia coli K-12 MG1655
Escherichia coli APEC O78 (APEC)
Escherichia coli O145:H28 RM13516 (EHEC)
Escherichia coli PMV-1
Escherichia coli JJ1886
Escherichia coli K-12 MDS42
Escherichia coli LY180
Escherichia coli O145:H28 RM13514 (EHEC)
Escherichia coli O6:K15:H31 536 (UPEC)
Escherichia coli O81 ED1a (commensal)
Escherichia coli O8 IAI1 (commensal)
Escherichia coli O157:H7 Sakai (EHEC)
Escherichia coli O7:K1 IAI39 (ExPEC)
Escherichia coli APEC O1 (APEC)
Escherichia coli O139:H28 E24377A (ETEC)
Escherichia coli O9 HS (commensal)
Escherichia coli O152:H28 SE11 (commensal)
Escherichia coli O45:K1:H7 S88 (ExPEC)
Escherichia coli DH1
Escherichia coli DH1
Enterobacter ludwigii EcWSU1
Escherichia fergusonii
Escherichia coli O18:K1:H7 IHE3034 (ExPEC)
Escherichia coli KO11FL
Escherichia coli KO11FL
Escherichia coli clone D i14
Escherichia coli clone D i2
Escherichia coli LF82
Escherichia coli O78:H11:K80 H10407 (ETEC)
Escherichia coli W
Escherichia coli O83:H1 NRG 857C (AIEC)
Escherichia coli O44:H18 042 (EAEC)
Escherichia coli P12b
Escherichia coli O55:H7 RM12579 (EPEC)
Escherichia coli UM146
Escherichia coli W
Escherichia coli O157:H7 Xuzhou21 (EHEC)
Escherichia coli NA114 (UPEC)
Enterobacter cloacae subsp. cloacae ATCC 13047
Enterobacter cloacae subsp. dissolvens SDM
Enterobacter kobei ENHKU01
Enterobacter sp. R4-368
Enterobacter sp. 638
Escherichia coli O103:H2 12009 (EHEC)
Escherichia coli O111:H- 11128 (EHEC)
Escherichia coli O26:H11 11368 (EHEC)
Escherichia coli O55:H7 CB9615 (EPEC)
Emticicia oligotrophica
Erwinia pyrifoliae DSM 12163
Erwinia pyrifoliae Ep1/96
Erwinia sp. Ejp617
Cronobacter sakazakii ATCC BAA-894
Enterobacter lignolyticus SCF1
Escherichia coli O150:H5 SE15 (commensal)
Exiguobacterium sibiricum
Escherichia coli O104:H4 2011C-3493 (EAEC)
Escherichia coli O104:H4 2009EL-2050 (EAEC)
Escherichia coli O104:H4 2009EL-2071 (EAEC)
Erwinia tasmaniensis
Escherichia coli O157:H7 TW14359 (EHEC)
Escherichia coli O17:K52:H18 UMN026 (ExPEC)
Escherichia coli UMNK88 (ETEC, porcine)
Exiguobacterium sp. MH3
Fibrella aestuarina
Flavobacterium branchiophilum
Flavobacterium columnare
Flavobacterium indicum
Flavobacterium johnsoniae UW101
Flavobacterium psychrophilum CSF259-93
Flavobacterium psychrophilum FPG3
Flavobacterium psychrophilum JIP02/86
Flavobacterium psychrophilum FPG101
Candidatus Frankia datiscae
Granulibacter bethesdensis NIH3.1
Granulibacter bethesdensis CGDNIH1
Granulibacter bethesdensis CGDNIH2
Granulibacter bethesdensis CGDNIH4
Gallionella capsiferriformans
Geobacillus sp. C56-T3
Gluconacetobacter diazotrophicus PA1 5 (Brazil)
Gluconacetobacter diazotrophicus PA1 5 (JGI)
Geobacillus sp. GHH01
Geobacillus genomosp. 3
Geobacillus kaustophilus
Geobacillus sp. Y4.1MC1
Geodermatophilus obscurus
Geobacillus thermoleovorans CCB_US3_UF5
Parageobacillus thermoglucosidasius C56-YS93
Geobacillus thermodenitrificans
Geobacillus sp. WCH70
Komagataeibacter xylinus
Komagataeibacter medellinensis
Geobacillus sp. Y412MC52
Geobacillus sp. Y412MC61
Paenibacillus sp. Y412MC10
Hahella chejuensis
Halobacillus halophilus
Haliscomenobacter hydrossis
Herbaspirillum seropedicae SmR1
Hymenobacter swuensis
Hymenobacter sp. APR13
Isoptericola variabilis
Janthinobacterium agaricidamnosum
Jonesia denitrificans
Dokdonia sp. 4H-3-7-5
Klebsiella michiganensis E718
Klebsiella oxytoca KONIH1
Klebsiella michiganensis KCTC 1686
Klebsiella michiganensis HKOPL1
Klebsiella pneumoniae 30660/NJST258_1
Klebsiella variicola 342
Klebsiella pneumoniae CG43
Klebsiella pneumoniae JM45
Klebsiella pneumoniae subsp. pneumoniae HS11286
Klebsiella pneumoniae subsp. pneumoniae MGH 78578 (serotype K52)
Klebsiella pneumoniae KCTC 2242
Klebsiella pneumoniae subsp. pneumoniae 1084 (serotype K1)
Klebsiella pneumoniae subsp. rhinoscleromatis SB3432
Klebsiella pneumoniae 30684/NJST258_2
Klebsiella pneumoniae subsp. pneumoniae NTUH-K2044 (serotype K1)
Kineococcus radiotolerans
Kocuria rhizophila
Klebsiella variicola At-22
Lacinutrix sp. 5H-3-7-4
Leptospira biflexa serovar Patoc Patoc 1 (Ames)
Leptospira biflexa serovar Patoc Patoc 1 (Paris)
Leadbetterella byssophila
Lysinibacillus varians
Lysinibacillus sphaericus
Leifsonia xyli subsp. xyli CTCB07
Leifsonia xyli subsp. cynodontis DSM 46306
Marinobacter adhaerens
Marinobacter hydrocarbonoclasticus VT8
Marinobacter sp. BSs20148
Methylorubrum extorquens CM4
Macrococcus caseolyticus
Methylorubrum extorquens DM4
Methylorubrum extorquens AM1
Methylorubrum extorquens PA1
Marinobacter hydrocarbonoclasticus ATCC 49840
Micrococcus luteus
Modestobacter marinus
Marinomonas mediterranea
Janthinobacterium sp. Marseille
Marinomonas sp. MWYL1
Methylobacterium oryzae
Marinomonas posidonica
Methylorubrum populi
Methylobacterium radiotolerans
Microbacterium testaceum
Neisseria gonorrhoeae NCCP11945
Neisseria gonorrhoeae FA 1090
Niastella koreensis
Neisseria lactamica
Neisseria meningitidis Z2491 (serogroup A)
Neisseria meningitidis FAM18 (serogroup C)
Neisseria meningitidis G2136 (serogroup B)
Neisseria meningitidis MC58 (serogroup B)
Neisseria meningitidis H44/76 (serogroup B)
Neisseria meningitidis alpha14 (cnl strain)
Neisseria meningitidis M01-240149 (serogroup B)
Neisseria meningitidis 053442 (serogroup C)
Neisseria meningitidis alpha710 (serogroup B)
Neisseria meningitidis M04-240196 (serogroup B)
Neisseria meningitidis M01-240355 (serogroup B)
Neisseria meningitidis 8013 (serogroup C)
Neisseria meningitidis WUE 2594 (serogroup A)
Neisseria meningitidis NZ-05/33 (serogroup B)
Oceanobacillus iheyensis
Pseudomonas aeruginosa PAO1
Pseudomonas aeruginosa c7447m
Pseudomonas aeruginosa YL84
Pseudomonas aeruginosa PAO1-VE2
Pseudomonas aeruginosa LES431
Pseudomonas aeruginosa MTB-1
Pseudomonas aeruginosa PAO581
Pseudomonas aeruginosa PA1
Pseudomonas aeruginosa PA1R
Pseudomonas aeruginosa SCV20265
Pseudomonas aeruginosa PA38182
Pseudomonas aeruginosa PAO1-VE13
Pseudomonas aeruginosa M18
Pseudomonas aeruginosa LESB58
Pantoea ananatis AJ13355
Pseudomonas alkylphenolica
Pantoea ananatis LMG 20103
Pantoea sp. At-9b
Pseudomonas aeruginosa PA7
Pantoea ananatis PA13
Pectobacterium atrosepticum 21A
Pectobacterium atrosepticum JG10-08
Pseudomonas aeruginosa UCBPP-PA14
Pseudomonas brassicacearum subsp. brassicacearum NFM421
Pseudomonas brassicacearum DF41
Plasmodium berghei
Pectobacterium carotovorum subsp. carotovorum PCC21
Pseudomonas chlororaphis PA23
Pseudomonas cichorii
Pectobacterium carotovorum subsp. carotovorum PC1
Plasmodium cynomolgi
Pseudomonas aeruginosa DK2
Pseudomonas sp. ATCC 13867
Paenibacillus durus
Pectobacterium parmentieri SCC3193
Pseudomonas entomophila
Plasmodium falciparum 3D7
Pseudomonas fluorescens A506
Pseudomonas fluorescens F113
Plasmodium falciparum HB3
Pseudomonas protegens Pf-5
Pseudomonas fluorescens Pf0-1
Pseudomonas fluorescens SBW25
Pseudomonas fulva
Pluralibacter gergoviae
Pedobacter heparinus
Paenibacillus sp. JDR-2
Pseudomonas knackmussii
Plasmodium knowlesi
Pantoea ananatis LMG 5342
Proteus mirabilis BB2000
Pseudomonas mendocina NK-01
Pseudomonas monteilii SB3078
Pseudomonas soli
Pseudomonas monteilii SB3101
Proteus mirabilis HI4320
Pseudomonas mendocina ymp
Pseudomonas aeruginosa NCGM2.S1
Polynucleobacter asymbioticus
Pseudomonas putida BIRD-1
Pseudomonas putida F1
Pseudomonas putida GB-1
Pseudomonas putida ND6
Paenibacillus polymyxa SC2
Paenibacillus polymyxa M1
Paenibacillus polymyxa CR1
Paenibacillus polymyxa SQR-21
Pseudomonas protegens CHA0
Pseudomonas putida S16
Pseudomonas putida KT2440
Pseudomonas putida HB3267
Pseudomonas putida NBRC 14164
Pseudomonas putida H8234
Pseudomonas sp. UW4
Pseudomonas putida W619
Pseudomonas putida DOT-T1E
Paenibacillus polymyxa E681
Pseudomonas poae
Pseudomonas resinovorans
Pseudomonas aeruginosa RP73
Pseudomonas stutzeri A1501
Pseudomonas syringae pv. syringae B728a
Pseudomonas stutzeri CCUG 29243
Pseudomonas aeruginosa B136-33
Pseudomonas stutzeri RCH2
Providencia stuartii MRSN 2154
Pseudomonas stutzeri DSM 10701
Pseudomonas sp. TKP
Pseudopedobacter saltans
Pseudomonas savastanoi pv. phaseolicola 1448A
Pseudomonas stutzeri DSM 4166
Pseudomonas syringae pv. tomato DC3000
Plautia stali symbiont
Pseudomonas sp. VLB120
Providencia stuartii ATCC 33672
Pseudomonas syringae CC1557
Pseudomonas stutzeri ATCC 17588
Paenibacillus terrae
Pantoea vagans C9-1
Plasmodium vivax
Pectobacterium parmentieri WPP163
Rahnella aquatilis HX2
Rahnella sp. Y9602
Rahnella aquatilis CIP 78.65 = ATCC 33071
Rhizobium pusense IRBG74
Rhodoluna lacicola
Cupriavidus metallidurans
Raoultella ornithinolytica B6
Rhodopseudomonas palustris CGA009
Rhodopseudomonas palustris TIE-1
Renibacterium salmoninarum
Ralstonia solanacearum FQY_4
Runella slithyformis
Ralstonia solanacearum PSI07
Ralstonia solanacearum CMR15
Ralstonia solanacearum Po82
Ralstonia solanacearum GMI1000
Staphylococcus aureus subsp. aureus USA300_FPR3757 (CA-MRSA)
Staphylococcus aureus RF122
Staphylococcus aureus subsp. aureus COL (MRSA)
Staphylococcus aureus subsp. aureus ED98
Staphylococcus aureus subsp. aureus Newman
Staphylococcus aureus subsp. aureus JH1 (MRSA/VSSA)
Staphylococcus aureus subsp. aureus JH9 (MRSA/VISA)
Staphylococcus aureus subsp. aureus MW2 (CA-MRSA)
Staphylococcus aureus subsp. aureus NCTC8325
Staphylococcus aureus subsp. aureus MRSA252 (MRSA)
Staphylococcus aureus subsp. aureus MSSA476 (MSSA)
Staphylococcus aureus subsp. aureus N315 (MRSA/VSSA)
Staphylococcus aureus subsp. aureus 55/2053
Staphylococcus aureus 08BA02176 (LA-MRSA)
Staphylococcus aureus CA-347 (MRSA)
Staphylococcus aureus subsp. aureus 6850 (MSSA)
Staphylococcus aureus USA300-ISMMS1 (MRSA)
Staphylococcus aureus subsp. aureus ST228/10497 (MRSA)
Staphylococcus aureus subsp. aureus ST228/15532 (MRSA)
Staphylococcus aureus M1 (MRSA)
Staphylococcus aureus subsp. aureus CN1 (CA-MRSA)
Staphylococcus aureus subsp. aureus ST228/16035 (MRSA)
Staphylococcus aureus Bmb9393 (MRSA)
Staphylococcus aureus subsp. aureus SA40 (CA-MRSA)
Staphylococcus aureus subsp. aureus ST228/10388 (MRSA)
Staphylococcus aureus subsp. aureus SA957 (CA-MRSA)
Staphylococcus aureus subsp. aureus ST228/18412 (MRSA)
Staphylococcus aureus subsp. aureus ST228/16125 (MRSA)
Staphylococcus aureus subsp. aureus ST228/18341 (MRSA)
Staphylococcus aureus subsp. aureus ST228/18583 (MRSA)
Staphylococcus aureus subsp. aureus Z172 (MRSA/VISA)
Staphylococcus aureus subsp. aureus Mu50 (MRSA/VISA)
Staphylococcus aureus subsp. aureus Mu3 (MRSA/hetero-VISA)
Staphylococcus aureus subsp. aureus USA300_TCH1516 (CA-MRSA)
Shigella boydii CDC 3083-94 (serotype 18)
Shigella boydii Sb227 (serotype 4)
Staphylococcus carnosus subsp. carnosus
Staphylococcus pseudintermedius ED99
Shigella dysenteriae Sd197
Shigella dysenteriae 1617 (serotype 1)
Staphylococcus epidermidis ATCC 12228
Staphylococcus epidermidis PM221
Staphylococcus epidermidis RP62A (MRSE)
Serratia sp. FS14
Serratia sp. SCBI
Shigella flexneri 2003036
Shigella flexneri Shi06HN006 (serotype Yv)
Sodalis glossinidius
Staphylococcus haemolyticus JCSC1435
Sphingobacterium sp. 21
Sphingobacterium sp. ML3W
Solibacillus silvestris StLB046
Sanguibacter keddieii
Staphylococcus lugdunensis HKU09-01
Spirosoma linguale
Staphylococcus lugdunensis N920143
Serratia liquefaciens
Sideroxydans lithotrophicus
Serratia sp. FGI94
Stenotrophomonas maltophilia K279a
Stenotrophomonas maltophilia R551-3
Serratia marcescens WW4
Stenotrophomonas maltophilia D457
Sodalis praecaptivus
Staphylococcus pasteuri
Serratia proteamaculans
Serratia sp. AS13
Serratia plymuthica 4Rx13
Serratia plymuthica AS9
Serratia sp. AS12
Serratia plymuthica S13
Staphylococcus pseudintermedius HKU10-03
Shigella sonnei Ss046
Staphylococcus saprophyticus
Staphylococcus aureus subsp. aureus ECT-R 2 (MSSA)
Staphylococcus aureus subsp. aureus 71193 (MSSA)
Staphylococcus aureus subsp. aureus ED133
Staphylococcus aureus subsp. aureus LGA251 (MRSA)
Staphylococcus aureus subsp. aureus ST398 (MRSA)
Staphylococcus argenteus
Staphylococcus aureus subsp. aureus JKD6159 (CA-MRSA)
Staphylococcus aureus subsp. aureus JKD6008 (MRSA/VISA)
Staphylococcus aureus subsp. aureus TCH60
Staphylococcus aureus subsp. aureus T0131 (MRSA)
Staphylococcus aureus subsp. aureus M013 (CA-MRSA)
Staphylococcus aureus subsp. aureus VC40
Staphylococcus aureus subsp. aureus TW20 (MRSA)
Staphylococcus aureus subsp. aureus HO 5096 0412 (MRSA)
Staphylococcus aureus 04-02981 (MRSA)
Staphylococcus aureus subsp. aureus 11819-97 (CA-MRSA)
Staphylococcus warneri
Staphylococcus xylosus SMQ-121
Staphylococcus xylosus HKUOPL8
Tolumonas auensis
Toxoplasma gondii
Thioalkalivibrio sulfidiphilus
Thalassolituus oleivorans MIL-1
Thalassolituus oleivorans R6-15
Turneriella parva
Vibrio sp. EJY3
Weeksella virosa
Xylanimonas cellulosilytica
Xylella fastidiosa 9a5c
Xylella fastidiosa M12
Xylella fastidiosa M23
Xylella fastidiosa Temecula1
Zunongwangia profunda

## Sheet: organism-specific pathway 2
The organisms that contain the organism-specific pathway 2 in S3 Text.
Alicyclobacillus acidocaldarius subsp. acidocaldarius DSM 446
Alicyclobacillus acidocaldarius subsp. acidocaldarius Tc-4-1
Anoxybacillus flavithermus
Acidaminococcus fermentans
Aeromonas hydrophila subsp. hydrophila ATCC 7966
Aeromonas hydrophila YL17
Aeromonas hydrophila pc104A
Aeromonas hydrophila AL09-71
Aeromonas hydrophila ML09-119
Acidaminococcus intestini
Aeromonas media
Arcobacter nitrofigilis
Aeromonas salmonicida subsp. salmonicida A449
Aerococcus urinae ACS-120-V-Col10a
Aeromonas veronii B565
Amphibacillus xylanus
Azospirillum sp. B510
Bacillus sp. 1NLA3E
Bifidobacterium adolescentis ATCC 15703
Bifidobacterium adolescentis 22L
Bacillus atrophaeus
Bacillus coagulans 36D1
Bacillus anthracis CDC 684
Bacillus anthracis A0248
Bacillus cereus biovar anthracis CI
Bacillus velezensis UCMB5033
Bacillus velezensis NAU-B3
Bacillus amyloliquefaciens CC178
Bacillus amyloliquefaciens LFB112
Bacillus amyloliquefaciens IT-45
Bacillus velezensis UCMB5036
Bacillus velezensis UCMB5113
Bacillus velezensis AS43.3
Bacillus velezensis TrigoCor1448
Bacillus anthracis Ames
Bifidobacterium animalis subsp. lactis Bl12
Bifidobacterium animalis subsp. lactis ATCC 27673
Bacillus anthracis A16R
Bacillus anthracis SVA11
Bacillus anthracis A16
Bacillus amyloliquefaciens DSM 7
Bacillus velezensis CAU B946
Bacillus anthracis Ames Ancestor
Bacillus anthracis Sterne
Bacillus anthracis H9401
Bacillus velezensis FZB42
Bacillus amyloliquefaciens TA208
Bifidobacterium animalis subsp. lactis BB-12
Bifidobacterium animalis subsp. lactis BLC1
Brevibacillus brevis
Bifidobacterium bifidum BGN4
Bifidobacterium bifidum S17
Bifidobacterium bifidum PRL2010
Bifidobacterium breve JCM 7019
Bifidobacterium breve 12L
Bifidobacterium breve JCM 7017
Bifidobacterium breve NCFB 2258
Bifidobacterium breve S27
Bifidobacterium breve UCC2003
Bifidobacterium breve 689b
Bacillus cereus ATCC 10987
Bacillus cereus B4264
Bacillus cereus ATCC 14579
Bacillus cereus FRI-35
Bacillus cereus F837/76
Bacillus cereus G9842
Candidatus Blochmannia chromaiodes
Bacillus coagulans 2-6
Bacillus clausii
Bacillus cellulosilyticus
Bacillus cereus Q1
Bacillus cereus AH187
Bacillus cereus AH820
Bacillus cereus 03BB102
Bacillus cytotoxicus
Bacillus cereus E33L
Bifidobacterium dentium Bd1
Candidatus Blochmannia floridanus
Bacillus halodurans
Bacillus infantis
Bacillus sp. JS
Bifidobacterium animalis subsp. lactis AD011
Bifidobacterium longum subsp. longum BBMN68
Bifidobacterium animalis subsp. lactis Bl-04
Bacillus licheniformis DSM 13 = ATCC 14580
Bacillus lehensis
Bifidobacterium longum subsp. infantis 157F
Bacillus paralicheniformis
Bacillus licheniformis ATCC 14580
Bifidobacterium longum DJO10A
Bifidobacterium longum subsp. longum KACC 91563
Bifidobacterium longum subsp. longum JDM301
Bifidobacterium longum subsp. longum JCM 1217
Bifidobacterium longum subsp. infantis ATCC 15697 (JGI)
Bifidobacterium longum NCC2705
Bifidobacterium longum subsp. infantis ATCC 15697 (Tokyo)
Bifidobacterium animalis subsp. lactis Bi-07
Bifidobacterium animalis subsp. lactis DSM 10140
Bifidobacterium animalis subsp. lactis V9
Bifidobacterium animalis subsp. lactis B420
Bacillus megaterium DSM 319
Bacillus methanolicus
Bacillus megaterium WSH-002
Bacillus megaterium QM B1551
Bacillus pseudomycoides 219298
Bacillus cereus NC7401
Bifidobacterium animalis subsp. animalis ATCC 25527
Bifidobacterium animalis subsp. lactis CNCM I-2494
Bacillus pseudofirmus
Candidatus Blochmannia pennsylvanicus
Anaerostipes hadrus
Basilea psittacipulmonis
Bacillus pumilus SAFR-032
Bacillus amyloliquefaciens LL3
Bacillus amyloliquefaciens Y2
Bacillus selenitireducens
Bacillus subtilis subsp. subtilis 6051-HGW
Bacillus subtilis subsp. subtilis BSP1
Bacillus subtilis BSn5
Bacillus subtilis subsp. natto BEST195
Bacillus subtilis PY79
Bacillus subtilis QB928
Bacillus subtilis subsp. subtilis RO-NN-1
Bacillus subtilis subsp. spizizenii W23
Bacillus subtilis subsp. spizizenii TU-B-10
Bacillus subtilis subsp. subtilis 168
Bacillus subtilis XF-1
Bacillus subtilis subsp. subtilis BAB-1
Bacillus thuringiensis BMB171
Bacillus thuringiensis serovar chinensis CT-43
Bacillus thuringiensis serovar finitimus YBT-020
Bacillus thuringiensis Bt407
Bacillus thuringiensis serovar thuringiensis IS5056
Bacillus thuringiensis YBT-1518
Bacillus thuringiensis HD-771
Bacillus thuringiensis serovar konkukian 97-27
Bacillus thuringiensis Al Hakam
Bacillus thuringiensis MC28
Bacillus thuringiensis HD-789
Bifidobacterium thermophilum
Bacillus thuringiensis serovar kurstaki HD73
Bacillus toyonensis
Candidatus Blochmannia vafer
Bacillus mycoides KBAB4
Bacillus amyloliquefaciens XH7
Bacillus velezensis YAU B9601-Y2
Clostridium acetobutylicum ATCC 824
Clostridium acetobutylicum DSM 1731
Clostridium acetobutylicum EA 2018
Clostridium beijerinckii NCIMB 8052
Clostridium cellulovorans
Hungateiclostridium clariflavum
Citrobacter freundii
Clostridium kluyveri DSM 555
Citrobacter koseri
Cedecea neteri SSMD04
Clostridium pasteurianum BC1
Colwellia psychrerythraea
Citrobacter rodentium
Clostridium saccharobutylicum
Thermoclostridium stercorarium subsp. stercorarium DSM 8532
Clostridium saccharolyticum WM1
Cronobacter malonaticus CMCC45402
Cronobacter sakazakii ES15
Clostridium saccharoperbutylacetonicum
Thermoclostridium stercorarium subsp. stercorarium DSM 8532
Cronobacter sakazakii Sp291
Hungateiclostridium thermocellum ATCC 27405
Cronobacter turicensis
Hungateiclostridium thermocellum DSM 1313
Dickeya paradisiaca
Dickeya zeae Ech586
Dickeya dadantii 3937
Desulfitobacterium dehalogenans
Desulfitobacterium hafniense DCB-2
Dinoroseobacter shibae
Desulfitobacterium hafniense Y51
Dickeya chrysanthemi
Escherichia coli ABU 83972
Klebsiella aerogenes KCTC 2190
Erwinia amylovora CFBP1430
Klebsiella aerogenes EA1509E
Enterobacter soli
Enterobacter asburiae L1
Erwinia amylovora ATCC 49946
Escherichia coli BL21-Gold(DE3)pLysS AG
Escherichia coli BL21(DE3)
Enterobacteriaceae bacterium FGI 57
Erwinia billingiae
Escherichia coli BL21(DE3)
Escherichia coli B REL606
Shimwellia blattae
Escherichia coli K-12 BW2952
Pectobacterium atrosepticum SCRI1043
Escherichia coli O6:K2:H1 CFT073 (UPEC)
Escherichia coli K-12 DH10B
Escherichia coli O157:H7 EDL933 (EHEC)
Escherichia coli O157:H7 EC4115 (EHEC)
Escherichia coli O127:H6 E2348/69 (EPEC)
Escherichia coli O18:K1:H7 UTI89 (UPEC)
Escherichia coli K-12 W3110
Escherichia coli 55989 (EAEC)
Escherichia coli ATCC 8739
Escherichia coli SMS-3-5 (environmental)
Escherichia coli K-12 MG1655
Escherichia coli APEC O78 (APEC)
Escherichia coli O145:H28 RM13516 (EHEC)
Escherichia coli PMV-1
Escherichia coli JJ1886
Escherichia coli K-12 MDS42
Escherichia coli LY180
Escherichia coli O145:H28 RM13514 (EHEC)
Escherichia coli O6:K15:H31 536 (UPEC)
Escherichia coli O81 ED1a (commensal)
Escherichia coli O8 IAI1 (commensal)
Escherichia coli O157:H7 Sakai (EHEC)
Escherichia coli O7:K1 IAI39 (ExPEC)
Escherichia coli APEC O1 (APEC)
Escherichia coli O139:H28 E24377A (ETEC)
Escherichia coli O9 HS (commensal)
Escherichia coli O152:H28 SE11 (commensal)
Escherichia coli O45:K1:H7 S88 (ExPEC)
Escherichia coli DH1
Escherichia coli DH1
Enterobacter ludwigii EcWSU1
Escherichia fergusonii
Edwardsiella ictaluri
Escherichia coli O18:K1:H7 IHE3034 (ExPEC)
Escherichia coli KO11FL
Escherichia coli KO11FL
Escherichia coli clone D i14
Escherichia coli clone D i2
Escherichia coli LF82
Escherichia coli O78:H11:K80 H10407 (ETEC)
Escherichia coli W
Eubacterium callanderi
Escherichia coli O83:H1 NRG 857C (AIEC)
Escherichia coli O44:H18 042 (EAEC)
Escherichia coli P12b
Escherichia coli O55:H7 RM12579 (EPEC)
Escherichia coli UM146
Escherichia coli W
Escherichia coli O157:H7 Xuzhou21 (EHEC)
Escherichia coli NA114 (UPEC)
Enterobacter cloacae subsp. cloacae ATCC 13047
Enterobacter cloacae subsp. dissolvens SDM
Enterobacter kobei ENHKU01
Enterobacter sp. R4-368
Enterobacter sp. 638
Escherichia coli O7:K1 CE10
Escherichia coli O103:H2 12009 (EHEC)
Escherichia coli O111:H- 11128 (EHEC)
Escherichia coli O26:H11 11368 (EHEC)
Escherichia coli O55:H7 CB9615 (EPEC)
Erwinia pyrifoliae DSM 12163
Erwinia pyrifoliae Ep1/96
Erwinia sp. Ejp617
Cronobacter sakazakii ATCC BAA-894
Enterobacter lignolyticus SCF1
Escherichia coli O150:H5 SE15 (commensal)
Escherichia coli O104:H4 2011C-3493 (EAEC)
Escherichia coli O104:H4 2009EL-2050 (EAEC)
Escherichia coli O104:H4 2009EL-2071 (EAEC)
Erwinia tasmaniensis
Edwardsiella piscicida C07-087
Edwardsiella tarda FL6-60
Edwardsiella anguillarum
Edwardsiella tarda EIB202
Escherichia coli O157:H7 TW14359 (EHEC)
Escherichia coli O17:K52:H18 UMN026 (ExPEC)
Escherichia coli UMNK88 (ETEC, porcine)
Ferrimonas balearica
Gilliamella apicola
Geobacillus sp. C56-T3
Geobacillus sp. GHH01
Geobacillus genomosp. 3
Geobacillus kaustophilus
Geobacillus sp. Y4.1MC1
Bacillus sp. X1(2014)
Geobacillus thermoleovorans CCB_US3_UF5
Parageobacillus thermoglucosidasius C56-YS93
Geobacillus thermodenitrificans
Geobacillus sp. WCH70
Geobacillus sp. Y412MC52
Geobacillus sp. Y412MC61
Paenibacillus sp. Y412MC10
Candidatus Pantoea carbekii
Ilyobacter polytropus
Jannaschia sp. CCS1
Klebsiella michiganensis E718
Klebsiella oxytoca KONIH1
Klebsiella michiganensis KCTC 1686
Klebsiella michiganensis HKOPL1
Klebsiella pneumoniae 30660/NJST258_1
Klebsiella variicola 342
Klebsiella pneumoniae CG43
Klebsiella pneumoniae JM45
Klebsiella pneumoniae subsp. pneumoniae HS11286
Klebsiella pneumoniae subsp. pneumoniae MGH 78578 (serotype K52)
Klebsiella pneumoniae KCTC 2242
Klebsiella pneumoniae subsp. pneumoniae 1084 (serotype K1)
Klebsiella pneumoniae subsp. rhinoscleromatis SB3432
Klebsiella pneumoniae 30684/NJST258_2
Klebsiella pneumoniae subsp. pneumoniae NTUH-K2044 (serotype K1)
Klebsiella variicola At-22
Vibrio anguillarum M3
Lactobacillus buchneri NRRL B-30929
Lactobacillus buchneri CD034
Leuconostoc citreum
Leuconostoc carnosum
Lactobacillus delbrueckii subsp. bulgaricus ND02
Lactobacillus delbrueckii subsp. bulgaricus 2038
Leuconostoc sp. C2
Lactobacillus fermentum IFO 3956
Lactobacillus fermentum F-6
Lactobacillus fermentum CECT 5716
Leuconostoc gelidum JB7
Lysinibacillus varians
Leuconostoc kimchii
Lactococcus lactis subsp. lactis Il1403
Lactococcus lactis subsp. lactis KLDS 4.0325
Lactococcus lactis subsp. cremoris UC509.9
Lactococcus lactis subsp. lactis KF147
Lactococcus lactis subsp. cremoris MG1363
Lactococcus lactis subsp. cremoris NZ9000
Lactococcus lactis subsp. cremoris A76
Lactococcus lactis subsp. lactis IO-1
Lactococcus lactis subsp. lactis CV56
Lactococcus lactis subsp. cremoris KW2
Leuconostoc mesenteroides subsp. mesenteroides ATCC 8293
Leuconostoc mesenteroides KFRI-MG
Leuconostoc mesenteroides subsp. mesenteroides J18
Listeria monocytogenes R479a (serotype 1/2a)
Lactobacillus plantarum JDM1
Lactobacillus plantarum WCFS1
Lactobacillus plantarum subsp. plantarum P-8
Lactobacillus plantarum subsp. plantarum ST-III
Lactobacillus plantarum ZJ316
Lactobacillus plantarum 16
Lysinibacillus sphaericus
Methylorubrum extorquens CM4
Methylorubrum extorquens DM4
Methylorubrum extorquens AM1
Methylobacterium sp. 4-46
Methylorubrum extorquens PA1
Morganella morganii
Methylobacterium nodulans
Novosphingobium aromaticivorans
Octadecabacter arcticus
Octadecabacter antarcticus
Oceanimonas sp. GK1
Pantoea ananatis AJ13355
Pantoea ananatis LMG 20103
Pantoea sp. At-9b
Pantoea ananatis PA13
Pectobacterium atrosepticum 21A
Pectobacterium atrosepticum JG10-08
Photorhabdus asymbiotica
Parvularcula bermudensis
Pectobacterium carotovorum subsp. carotovorum PCC21
Pectobacterium carotovorum subsp. carotovorum PC1
Paracoccus denitrificans
Paenibacillus durus
Pectobacterium parmentieri SCC3193
Pluralibacter gergoviae
Pseudoalteromonas translucida TAC125
Paenibacillus sp. JDR-2
Pantoea ananatis LMG 5342
Photorhabdus laumondii subsp. laumondii TTO1
Paenibacillus larvae
Proteus mirabilis BB2000
Paenibacillus mucilaginosus 3016
Proteus mirabilis HI4320
Paenibacillus mucilaginosus KNP414
Paenibacillus mucilaginosus K02
Paenibacillus polymyxa SC2
Paenibacillus polymyxa M1
Paenibacillus polymyxa CR1
Paenibacillus polymyxa SQR-21
Photobacterium profundum
Paenibacillus polymyxa E681
Paenibacillus sabinae
Providencia stuartii MRSN 2154
Pseudoalteromonas sp. SM9913
Plautia stali symbiont
Providencia stuartii ATCC 33672
Paenibacillus terrae
Planktomarina temperata
Pelosinus sp. UFO1
Pantoea vagans C9-1
Pectobacterium parmentieri WPP163
Rahnella aquatilis HX2
Rahnella sp. Y9602
Rahnella aquatilis CIP 78.65 = ATCC 33071
Rhizobium etli CFN 42
Roseburia hominis
Roseburia intestinalis M50/1
Rhizobium leguminosarum bv. trifolii CB782
Raoultella ornithinolytica B6
Pararhodospirillum photometricum
Rhodobacter sphaeroides 2.4.1
Rhodobacter sphaeroides ATCC 17025
Ruminococcus torques
Streptococcus anginosus C238
Streptococcus anginosus C1051
Shewanella amazonensis
Shewanella baltica BA175
Shigella boydii CDC 3083-94 (serotype 18)
Salmonella bongori NCTC 12419
Shewanella baltica OS155
Shewanella baltica OS185
Shewanella baltica OS195
Shigella boydii Sb227 (serotype 4)
Shewanella baltica OS223
Shewanella baltica OS117
Shewanella baltica OS678
Salmonella bongori serovar 48:z41:--
Salmonella bongori N268-08
Sphaerochaeta coccoides
Streptococcus parasanguinis FW213
Streptococcus parasanguinis ATCC 15912
Shewanella denitrificans
Shigella dysenteriae Sd197
Shigella dysenteriae 1617 (serotype 1)
Salmonella enterica subsp. enterica serovar Agona SL483
Salmonella enterica subsp. enterica serovar Typhimurium ST4/74
Salmonella enterica subsp. enterica serovar Choleraesuis
Salmonella enterica subsp. enterica serovar Dublin
Salmonella enterica subsp. enterica serovar Newport SL254
Salmonella enterica subsp. enterica serovar Bareilly
Salmonella enterica subsp. enterica serovar Cubana
Salmonella enterica subsp. enterica serovar Heidelberg 41578
Salmonella enterica subsp. enterica serovar 4,[5],12:i:- str. 08-1736
Salmonella enterica subsp. enterica serovar Pullorum
Salmonella enterica subsp. enterica serovar Typhimurium 798
Salmonella enterica subsp. enterica serovar Gallinarum 287/91
Salmonella enterica subsp. enterica serovar Gallinarum/pullorum CDC1983-67
Salmonella enterica subsp. enterica serovar Heidelberg SL476
Salmonella enterica subsp. enterica serovar Paratyphi C
Salmonella enterica subsp. enterica serovar Typhimurium UK-1
Salmonella enterica subsp. enterica serovar Paratyphi A AKU12601
Salmonella enterica subsp. enterica serovar Gallinarum/pullorum RKS5078
Salmonella enterica subsp. enterica serovar Typhimurium T000240
Salmonella enterica subsp. enterica serovar Bovismorbificans
Salmonella enterica subsp. enterica serovar Typhimurium DT104
Salmonella enterica subsp. enterica serovar Thompson
Salmonella enterica subsp. enterica serovar Heidelberg CFSAN002069
Salmonella enterica subsp. enterica serovar Javiana
Salmonella enterica subsp. enterica serovar Newport USMARC-S3124.1
Salmonella enterica subsp. enterica serovar Typhimurium DT2
Salmonella enterica subsp. enterica serovar Agona 24249
Salmonella enterica subsp. enterica serovar Typhi Ty21a
Salmonella enterica subsp. enterica serovar Typhimurium 14028S
Serratia sp. FS14
Serratia sp. SCBI
Salmonella enterica subsp. arizonae
Salmonella enterica subsp. enterica serovar Enteritidis P125109
Salmonella enterica subsp. enterica serovar Typhimurium var. 5- CFSAN001921
Salmonella enterica subsp. enterica serovar Typhimurium U288
Salmonella enterica subsp. enterica serovar Typhimurium D23580
Salmonella enterica subsp. enterica serovar Schwarzengrund
Salmonella enterica subsp. enterica serovar Typhi P-stx-12
Salmonella enterica subsp. enterica serovar Typhimurium SL1344
Sinorhizobium fredii USDA 257
Shigella flexneri 2002017 (serotype Fxv)
Shigella flexneri 2003036
Chania multitudinisentens
Shewanella frigidimarina
Shigella flexneri Shi06HN006 (serotype Yv)
Shigella flexneri 8401 (serotype 5b)
Shigella flexneri 2457T (serotype 2a)
Streptococcus gallolyticus UCN34
Streptococcus gallolyticus subsp. gallolyticus ATCC BAA-2069
Sodalis glossinidius
Streptococcus gordonii
Streptococcus gallolyticus subsp. gallolyticus ATCC 43143
Syntrophobotulus glycolicus
Salmonella enterica subsp. enterica serovar Heidelberg B182
Shewanella sp. MR-4
Shewanella halifaxensis
Shewanella sp. MR-7
Shewanella sp. ANA-3
Shewanella putrefaciens 200
Shewanella sp. W3-18-1
Streptococcus infantarius subsp. infantarius
Streptococcus sp. I-G2
Streptococcus sp. I-P16
Ruegeria sp. TM1040
Solibacillus silvestris StLB046
Streptococcus pneumoniae JJA (serotype 14)
Shewanella loihica
Serratia liquefaciens
Streptococcus lutetiensis
Streptococcus mitis
Streptococcus mutans NN2025 (serotype c)
Sinorhizobium meliloti 1021
Sinorhizobium meliloti GR4
Sinorhizobium meliloti 2011
Sinorhizobium meliloti Rm41
Streptococcus mutans LJ23 (serotype k)
Sinorhizobium meliloti AK83
Streptococcus macedonicus
Sinorhizobium meliloti BL225C
Streptococcus mutans UA159 (serotype c)
Serratia marcescens WW4
Sinorhizobium meliloti SM11
Streptococcus pneumoniae 670-6B (serotype 6B)
Streptococcus pneumoniae TCH8431/19A (serotype 19A)
Streptococcus pneumoniae ST556 (serotype 19F)
Streptococcus pneumoniae ATCC 700669 (serotype 23F ST81 lineage)
Streptococcus pneumoniae INV104 (serotype 1)
Streptococcus pneumoniae 70585 (serotype 5)
Streptococcus pneumoniae AP200 (serotype 11A)
Streptococcus pneumoniae SPNA45 (serotype 3)
Streptococcus pneumoniae INV200 (serotype 14)
Streptococcus pneumoniae OXC141 (serotype 3)
Sodalis praecaptivus
Streptococcus cristatus
Shewanella oneidensis
Streptococcus oralis
Shewanella putrefaciens CN-32
Streptococcus pneumoniae D39 (virulent serotype 2)
Serratia proteamaculans
Sphingomonas sp. MM-1
Shewanella pealeana
Streptococcus pneumoniae TIGR4 (virulent serotype 4)
Streptococcus pneumoniae SPN034156 (serotype 3)
Streptococcus pneumoniae gamPNI0373 (virulent serotype 1)
Streptococcus pneumoniae SPN994038 (serotype 3)
Streptococcus pneumoniae A026 (serotype 19F)
Streptococcus pneumoniae SPN994039 (serotype 3)
Streptococcus pneumoniae SPN034183 (serotype 3)
Streptococcus pneumoniae P1031 (serotype 1)
Salmonella enterica subsp. enterica serovar Paratyphi B
Streptococcus pneumoniae R6 (avirulent serotype 2)
Salmonella enterica subsp. enterica serovar Paratyphi A ATCC9150
Streptococcus pneumoniae Hungary19A 6 (serotype 19A)
Streptococcus pneumoniae CGSP14 (serotype 14)
Streptococcus pneumoniae G54 (serotype 19F)
Serratia sp. AS13
Serratia plymuthica 4Rx13
Streptococcus suis ST1 (serotype 1)
Serratia plymuthica AS9
Serratia sp. AS12
Serratia plymuthica S13
Streptococcus sanguinis
Streptococcus suis BM407 (serotype 2)
Shewanella sediminis
Streptococcus suis A7 (serotype 2)
Selenomonas sputigena
Streptococcus suis P1/7 (serotype 2)
Streptococcus suis D12 (serotype 9)
Shigella sonnei Ss046
Streptococcus suis D9 (serotype 7)
Streptococcus salivarius CCHSS3
Streptococcus suis SC84 (serotype 2)
Streptococcus suis ST3 (serotype 3)
Streptococcus suis 05ZYH33 (serotype 2)
Streptococcus suis T15
Streptococcus suis SC070731 (serotype 2)
Streptococcus suis TL13 (serotype 16)
Streptococcus suis YB51 (serotype 3)
Streptococcus suis 98HAH33 (serotype 2)
Streptococcus suis GZ1 (serotype 2)
Streptococcus pasteurianus
Streptococcus thermophilus CNRZ1066
Streptococcus pseudopneumoniae
Streptococcus thermophilus LMD-9
Streptococcus salivarius 57.I
Streptococcus salivarius JIM8777
Streptococcus thermophilus LMG 18311
Salmonella enterica subsp. enterica serovar Typhimurium LT2
Streptococcus thermophilus ND03
Salmonella enterica subsp. enterica serovar Typhi Ty2
Streptococcus thermophilus JIM 8232
Streptococcus sp. VT 162
Streptococcus thermophilus MN-ZLW-002
Salmonella enterica subsp. enterica serovar Typhi CT18
Streptococcus suis JS14 (serotype 14)
Streptococcus suis SS12 (serotype 1/2)
Streptococcus suis S735 (serotype 2)
Shewanella violacea
Shewanella woodyi
Sphingomonas wittichii
Shewanella piezotolerans
Tolumonas auensis
Treponema azotonutricium
Thermobacillus composti
Tistrella mobilis
Treponema primitia
Vibrio alginolyticus
Vibrio anguillarum 775
Vibrio campbellii
Vibrio cholerae O1 2010EL-1786
Vibrio cholerae O1 El Tor N16961
Vibrio cholerae O1 IEC224
Vibrio cholerae O1 MJ-1236
Vibrio cholerae O1 LMA3984-4
Vibrio cholerae O1 M66-2
Vibrio cholerae O1 O395
Vibrio cholerae O1 O395
Vibrio sp. EJY3
Vibrio antiquarius
Aliivibrio fischeri ES114
Aliivibrio fischeri MJ11
Vibrio furnissii
Vibrio campbellii
Vibrio nigripulchritudo
Vibrio parahaemolyticus RIMD 2210633
Vibrio parahaemolyticus BB22OP
Vibrio parahaemolyticus O1:Kuk FDA_R31
Vibrio parahaemolyticus UCM-V493
Vibrio parahaemolyticus O1:K33 CDC_K4557
Aliivibrio salmonicida
Vibrio atlanticus
Vibrio vulnificus 93U204
Vibrio vulnificus MO6-24/O
Vibrio vulnificus CMCP6
Vibrio vulnificus YJ016
Xenorhabdus bovienii SS-2004
Xenorhabdus nematophila ATCC 19061
Yersinia enterocolitica LC20
Yersinia enterocolitica subsp. enterocolitica 8081 (serotype 0:8)
Yersinia enterocolitica subsp. palearctica 105.5R(r) (serotype:O:9)
Yersinia enterocolitica subsp. palearctica Y11 (serotype:0:3)
Yersinia pestis Antiqua (biovar Antiqua)
Yersinia pseudotuberculosis PB1/+ (serotype 1B)
Yersinia pestis D106004
Yersinia pestis Angola
Yersinia pestis Harbin 35 (biovar Medievalis)
Yersinia pseudotuberculosis IP 31758 (serotype O:1b)
Yersinia pestis 91001 (biovar Microtus)
Yersinia pestis Nepal516 (biovar Antiqua)
Yersinia pestis Pestoides F (biovar Antiqua)
Yersinia pseudotuberculosis ATCC 6904
Yersinia pseudotuberculosis IP 32953 (serotype I)
Yersinia pestis D182038
Yersinia pseudotuberculosis YPIII (serotype O:3)
Yersinia pestis Z176003
Yersinia similis

## Sheet: organism-specific pathway 3
The organisms that contain the organism-specific pathway 3 in S3 Text.
Citrobacter freundii
Citrobacter koseri
Cedecea neteri SSMD04
Citrobacter rodentium
Escherichia coli ABU 83972
Klebsiella aerogenes KCTC 2190
Erwinia amylovora CFBP1430
Klebsiella aerogenes EA1509E
Enterobacter soli
Enterobacter asburiae L1
Erwinia amylovora ATCC 49946
Enterobacteriaceae bacterium FGI 57
Erwinia billingiae
Escherichia coli B REL606
Escherichia coli K-12 BW2952
Escherichia coli O6:K2:H1 CFT073 (UPEC)
Escherichia coli K-12 DH10B
Escherichia coli O157:H7 EDL933 (EHEC)
Escherichia coli O157:H7 EC4115 (EHEC)
Escherichia coli O127:H6 E2348/69 (EPEC)
Escherichia coli O18:K1:H7 UTI89 (UPEC)
Escherichia coli K-12 W3110
Escherichia coli 55989 (EAEC)
Escherichia coli ATCC 8739
Escherichia coli SMS-3-5 (environmental)
Escherichia coli K-12 MG1655
Escherichia coli APEC O78 (APEC)
Escherichia coli O145:H28 RM13516 (EHEC)
Escherichia coli PMV-1
Escherichia coli JJ1886
Escherichia coli K-12 MDS42
Escherichia coli LY180
Escherichia coli O145:H28 RM13514 (EHEC)
Escherichia coli O6:K15:H31 536 (UPEC)
Escherichia coli O8 IAI1 (commensal)
Escherichia coli O157:H7 Sakai (EHEC)
Escherichia coli O7:K1 IAI39 (ExPEC)
Escherichia coli APEC O1 (APEC)
Escherichia coli O139:H28 E24377A (ETEC)
Escherichia coli O9 HS (commensal)
Escherichia coli O152:H28 SE11 (commensal)
Escherichia coli O45:K1:H7 S88 (ExPEC)
Escherichia coli DH1
Escherichia coli DH1
Enterobacter ludwigii EcWSU1
Escherichia fergusonii
Edwardsiella ictaluri
Escherichia coli O18:K1:H7 IHE3034 (ExPEC)
Escherichia coli KO11FL
Escherichia coli KO11FL
Escherichia coli clone D i14
Escherichia coli clone D i2
Escherichia coli LF82
Escherichia coli O78:H11:K80 H10407 (ETEC)
Escherichia coli W
Escherichia coli O83:H1 NRG 857C (AIEC)
Escherichia coli O44:H18 042 (EAEC)
Escherichia coli P12b
Escherichia coli O55:H7 RM12579 (EPEC)
Escherichia coli UM146
Escherichia coli W
Escherichia coli O157:H7 Xuzhou21 (EHEC)
Escherichia coli NA114 (UPEC)
Enterobacter cloacae subsp. cloacae ATCC 13047
Enterobacter cloacae subsp. dissolvens SDM
Enterobacter sp. R4-368
Enterobacter sp. 638
Escherichia coli O7:K1 CE10
Escherichia coli O103:H2 12009 (EHEC)
Escherichia coli O111:H- 11128 (EHEC)
Escherichia coli O26:H11 11368 (EHEC)
Escherichia coli O55:H7 CB9615 (EPEC)
Erwinia pyrifoliae DSM 12163
Erwinia pyrifoliae Ep1/96
Erwinia sp. Ejp617
Enterobacter lignolyticus SCF1
Escherichia coli O150:H5 SE15 (commensal)
Escherichia coli O104:H4 2011C-3493 (EAEC)
Escherichia coli O104:H4 2009EL-2050 (EAEC)
Escherichia coli O104:H4 2009EL-2071 (EAEC)
Erwinia tasmaniensis
Edwardsiella piscicida C07-087
Edwardsiella tarda FL6-60
Edwardsiella anguillarum
Edwardsiella tarda EIB202
Escherichia coli O157:H7 TW14359 (EHEC)
Escherichia coli O17:K52:H18 UMN026 (ExPEC)
Escherichia coli UMNK88 (ETEC, porcine)
Gilliamella apicola
Klebsiella michiganensis E718
Klebsiella oxytoca KONIH1
Klebsiella michiganensis KCTC 1686
Klebsiella michiganensis HKOPL1
Klebsiella pneumoniae 30660/NJST258_1
Klebsiella variicola 342
Klebsiella pneumoniae CG43
Klebsiella pneumoniae JM45
Klebsiella pneumoniae subsp. pneumoniae HS11286
Klebsiella pneumoniae subsp. pneumoniae MGH 78578 (serotype K52)
Klebsiella pneumoniae KCTC 2242
Klebsiella pneumoniae subsp. pneumoniae 1084 (serotype K1)
Klebsiella pneumoniae subsp. rhinoscleromatis SB3432
Klebsiella pneumoniae 30684/NJST258_2
Klebsiella pneumoniae subsp. pneumoniae NTUH-K2044 (serotype K1)
Klebsiella variicola At-22
Pantoea ananatis AJ13355
Pantoea ananatis LMG 20103
Pantoea sp. At-9b
Pantoea ananatis PA13
Prevotella denticola
Pluralibacter gergoviae
Pantoea ananatis LMG 5342
Prevotella melaninogenica
Prevotella sp. oral taxon 299
Prevotella ruminicola
Providencia stuartii MRSN 2154
Plautia stali symbiont
Pantoea vagans C9-1
Rahnella aquatilis HX2
Rahnella sp. Y9602
Rahnella aquatilis CIP 78.65 = ATCC 33071
Raoultella ornithinolytica B6
Salmonella bongori NCTC 12419
Salmonella bongori serovar 48:z41:--
Salmonella bongori N268-08
Shigella dysenteriae Sd197
Shigella dysenteriae 1617 (serotype 1)
Salmonella enterica subsp. enterica serovar Agona SL483
Salmonella enterica subsp. enterica serovar Typhimurium ST4/74
Salmonella enterica subsp. enterica serovar Choleraesuis
Salmonella enterica subsp. enterica serovar Dublin
Salmonella enterica subsp. enterica serovar Newport SL254
Salmonella enterica subsp. enterica serovar Bareilly
Salmonella enterica subsp. enterica serovar Cubana
Salmonella enterica subsp. enterica serovar Heidelberg 41578
Salmonella enterica subsp. enterica serovar 4,[5],12:i:- str. 08-1736
Salmonella enterica subsp. enterica serovar Pullorum
Salmonella enterica subsp. enterica serovar Typhimurium 798
Salmonella enterica subsp. enterica serovar Gallinarum 287/91
Salmonella enterica subsp. enterica serovar Gallinarum/pullorum CDC1983-67
Salmonella enterica subsp. enterica serovar Heidelberg SL476
Salmonella enterica subsp. enterica serovar Paratyphi C
Salmonella enterica subsp. enterica serovar Typhimurium UK-1
Salmonella enterica subsp. enterica serovar Paratyphi A AKU12601
Salmonella enterica subsp. enterica serovar Gallinarum/pullorum RKS5078
Salmonella enterica subsp. enterica serovar Typhimurium T000240
Salmonella enterica subsp. enterica serovar Bovismorbificans
Salmonella enterica subsp. enterica serovar Typhimurium DT104
Salmonella enterica subsp. enterica serovar Thompson
Salmonella enterica subsp. enterica serovar Heidelberg CFSAN002069
Salmonella enterica subsp. enterica serovar Newport USMARC-S3124.1
Salmonella enterica subsp. enterica serovar Typhimurium DT2
Salmonella enterica subsp. enterica serovar Agona 24249
Salmonella enterica subsp. enterica serovar Typhi Ty21a
Salmonella enterica subsp. enterica serovar Typhimurium 14028S
Serratia sp. FS14
Serratia sp. SCBI
Salmonella enterica subsp. arizonae
Salmonella enterica subsp. enterica serovar Typhimurium var. 5- CFSAN001921
Salmonella enterica subsp. enterica serovar Typhimurium U288
Salmonella enterica subsp. enterica serovar Typhimurium D23580
Salmonella enterica subsp. enterica serovar Schwarzengrund
Salmonella enterica subsp. enterica serovar Typhi P-stx-12
Salmonella enterica subsp. enterica serovar Typhimurium SL1344
Shigella flexneri 2002017 (serotype Fxv)
Shigella flexneri 301 (serotype 2a)
Shigella flexneri 2003036
Chania multitudinisentens
Shigella flexneri Shi06HN006 (serotype Yv)
Shigella flexneri 8401 (serotype 5b)
Shigella flexneri 2457T (serotype 2a)
Salmonella enterica subsp. enterica serovar Heidelberg B182
Serratia liquefaciens
Serratia sp. FGI94
Serratia marcescens WW4
Sodalis praecaptivus
Serratia proteamaculans
Salmonella enterica subsp. enterica serovar Paratyphi B
Salmonella enterica subsp. enterica serovar Paratyphi A ATCC9150
Serratia sp. AS13
Selenomonas ruminantium subsp. lactilytica
Serratia plymuthica 4Rx13
Serratia plymuthica AS9
Serratia sp. AS12
Serratia plymuthica S13
Shigella sonnei Ss046
Salmonella enterica subsp. enterica serovar Typhimurium LT2
Salmonella enterica subsp. enterica serovar Typhi Ty2
Salmonella enterica subsp. enterica serovar Typhi CT18
Tannerella forsythia
Yersinia enterocolitica LC20
Yersinia enterocolitica subsp. enterocolitica 8081 (serotype 0:8)
Yersinia enterocolitica subsp. palearctica 105.5R(r) (serotype:O:9)
Yersinia enterocolitica subsp. palearctica Y11 (serotype:0:3)

## Sheet: organism-specific pathway 4
The organisms that contain the organism-specific pathway 4 in S3 Text.
Alicyclobacillus acidocaldarius subsp. acidocaldarius DSM 446
Alicyclobacillus acidocaldarius subsp. acidocaldarius Tc-4-1
Anoxybacillus flavithermus
Acidaminococcus fermentans
Aeromonas hydrophila subsp. hydrophila ATCC 7966
Aeromonas hydrophila YL17
Aeromonas hydrophila pc104A
Aeromonas hydrophila AL09-71
Aeromonas hydrophila ML09-119
Acidaminococcus intestini
Aeromonas media
Arcobacter nitrofigilis
Aeromonas salmonicida subsp. salmonicida A449
Aerococcus urinae ACS-120-V-Col10a
Aeromonas veronii B565
Amphibacillus xylanus
Azospirillum sp. B510
Bacillus sp. 1NLA3E
Bifidobacterium adolescentis ATCC 15703
Bifidobacterium adolescentis 22L
Bacillus atrophaeus
Bacillus coagulans 36D1
Bacillus anthracis CDC 684
Bacillus anthracis A0248
Bacillus cereus biovar anthracis CI
Bacillus velezensis UCMB5033
Bacillus velezensis NAU-B3
Bacillus amyloliquefaciens CC178
Bacillus amyloliquefaciens LFB112
Bacillus amyloliquefaciens IT-45
Bacillus velezensis UCMB5036
Bacillus velezensis UCMB5113
Bacillus velezensis AS43.3
Bacillus velezensis TrigoCor1448
Bacillus anthracis Ames
Bifidobacterium animalis subsp. lactis Bl12
Bifidobacterium animalis subsp. lactis ATCC 27673
Bacillus anthracis A16R
Bacillus anthracis SVA11
Bacillus anthracis A16
Bacillus amyloliquefaciens DSM 7
Bacillus velezensis CAU B946
Bacillus anthracis Ames Ancestor
Bacillus anthracis Sterne
Bacillus anthracis H9401
Bacillus velezensis FZB42
Bacillus amyloliquefaciens TA208
Bifidobacterium animalis subsp. lactis BB-12
Bifidobacterium animalis subsp. lactis BLC1
Brevibacillus brevis
Bifidobacterium bifidum BGN4
Bifidobacterium bifidum S17
Bifidobacterium bifidum PRL2010
Bifidobacterium breve JCM 7019
Bifidobacterium breve 12L
Bifidobacterium breve JCM 7017
Bifidobacterium breve NCFB 2258
Bifidobacterium breve S27
Bifidobacterium breve UCC2003
Bifidobacterium breve 689b
Bifidobacterium breve ACS-071-V-Sch8b
Bacillus cereus ATCC 10987
Bacillus cereus B4264
Bacillus cereus ATCC 14579
Bacillus cereus FRI-35
Bacillus cereus F837/76
Bacillus cereus G9842
Candidatus Blochmannia chromaiodes
Bacillus coagulans 2-6
Bacillus clausii
Bacillus cellulosilyticus
Bacillus cereus Q1
Bacillus cereus AH187
Bacillus cereus AH820
Bacillus cereus 03BB102
Bacillus cytotoxicus
Bacillus cereus E33L
Bifidobacterium dentium Bd1
Candidatus Blochmannia floridanus
Bacillus halodurans
Bacillus infantis
Bacillus sp. JS
Bifidobacterium animalis subsp. lactis AD011
Bifidobacterium longum subsp. longum BBMN68
Bifidobacterium animalis subsp. lactis Bl-04
Bacillus licheniformis DSM 13 = ATCC 14580
Bacillus lehensis
Bifidobacterium longum subsp. infantis 157F
Bacillus paralicheniformis
Bacillus licheniformis ATCC 14580
Bifidobacterium longum DJO10A
Bifidobacterium longum subsp. longum KACC 91563
Bifidobacterium longum subsp. longum JDM301
Bifidobacterium longum subsp. longum JCM 1217
Bifidobacterium longum subsp. infantis ATCC 15697 (JGI)
Bifidobacterium longum NCC2705
Bifidobacterium longum subsp. infantis ATCC 15697 (Tokyo)
Bifidobacterium animalis subsp. lactis Bi-07
Bifidobacterium animalis subsp. lactis DSM 10140
Bifidobacterium animalis subsp. lactis V9
Bifidobacterium animalis subsp. lactis B420
Bacillus megaterium DSM 319
Bacillus methanolicus
Bacillus megaterium WSH-002
Bacillus megaterium QM B1551
Bacillus pseudomycoides 219298
Bacillus cereus NC7401
Bifidobacterium animalis subsp. animalis ATCC 25527
Bifidobacterium animalis subsp. lactis CNCM I-2494
Bacillus pseudofirmus
Candidatus Blochmannia pennsylvanicus
Anaerostipes hadrus
Basilea psittacipulmonis
Bacillus pumilus SAFR-032
Bacillus amyloliquefaciens LL3
Bacillus amyloliquefaciens Y2
Bacillus selenitireducens
Bacillus subtilis subsp. subtilis 6051-HGW
Bacillus subtilis subsp. subtilis BSP1
Bacillus subtilis BSn5
Bacillus subtilis subsp. natto BEST195
Bacillus subtilis PY79
Bacillus subtilis QB928
Bacillus subtilis subsp. subtilis RO-NN-1
Bacillus subtilis subsp. spizizenii W23
Bacillus subtilis subsp. spizizenii TU-B-10
Bacillus subtilis subsp. subtilis 168
Bacillus subtilis XF-1
Bacillus subtilis subsp. subtilis BAB-1
Bacillus thuringiensis BMB171
Bacillus thuringiensis serovar chinensis CT-43
Bacillus thuringiensis serovar finitimus YBT-020
Bacillus thuringiensis Bt407
Bacillus thuringiensis serovar thuringiensis IS5056
Bacillus thuringiensis YBT-1518
Bacillus thuringiensis HD-771
Bacillus thuringiensis serovar konkukian 97-27
Bacillus thuringiensis Al Hakam
Bacillus thuringiensis MC28
Bacillus thuringiensis HD-789
Bifidobacterium thermophilum
Bacillus thuringiensis serovar kurstaki HD73
Bacillus toyonensis
Candidatus Blochmannia vafer
Bacillus mycoides KBAB4
Bacillus amyloliquefaciens XH7
Bacillus velezensis YAU B9601-Y2
Clostridium acetobutylicum ATCC 824
Clostridium acetobutylicum DSM 1731
Clostridium acetobutylicum EA 2018
Clostridium beijerinckii NCIMB 8052
Clostridium cellulovorans
Hungateiclostridium clariflavum
Citrobacter freundii
Clostridium kluyveri DSM 555
Citrobacter koseri
Cedecea neteri SSMD04
Clostridium pasteurianum BC1
Colwellia psychrerythraea
Citrobacter rodentium
Clostridium saccharobutylicum
Thermoclostridium stercorarium subsp. stercorarium DSM 8532
Clostridium saccharolyticum WM1
Cronobacter malonaticus CMCC45402
Cronobacter sakazakii ES15
Clostridium saccharoperbutylacetonicum
Thermoclostridium stercorarium subsp. stercorarium DSM 8532
Cronobacter sakazakii Sp291
Hungateiclostridium thermocellum ATCC 27405
Cronobacter turicensis
Hungateiclostridium thermocellum DSM 1313
Dickeya paradisiaca
Dickeya zeae Ech586
Dickeya dadantii 3937
Desulfitobacterium dehalogenans
Desulfitobacterium hafniense DCB-2
Dinoroseobacter shibae
Desulfitobacterium hafniense Y51
Dickeya chrysanthemi
Escherichia coli ABU 83972
Klebsiella aerogenes KCTC 2190
Erwinia amylovora CFBP1430
Klebsiella aerogenes EA1509E
Enterobacter soli
Enterobacter asburiae L1
Erwinia amylovora ATCC 49946
Escherichia coli BL21-Gold(DE3)pLysS AG
Escherichia coli BL21(DE3)
Enterobacteriaceae bacterium FGI 57
Erwinia billingiae
Escherichia coli BL21(DE3)
Escherichia coli B REL606
Shimwellia blattae
Escherichia coli K-12 BW2952
Pectobacterium atrosepticum SCRI1043
Enterococcus casseliflavus
Escherichia coli O6:K2:H1 CFT073 (UPEC)
Escherichia coli K-12 DH10B
Escherichia coli O157:H7 EDL933 (EHEC)
Escherichia coli O157:H7 EC4115 (EHEC)
Escherichia coli O127:H6 E2348/69 (EPEC)
Escherichia coli O18:K1:H7 UTI89 (UPEC)
Escherichia coli K-12 W3110
Escherichia coli 55989 (EAEC)
Escherichia coli ATCC 8739
Escherichia coli SMS-3-5 (environmental)
Escherichia coli K-12 MG1655
Escherichia coli APEC O78 (APEC)
Escherichia coli O145:H28 RM13516 (EHEC)
Escherichia coli PMV-1
Escherichia coli JJ1886
Escherichia coli K-12 MDS42
Escherichia coli LY180
Escherichia coli O145:H28 RM13514 (EHEC)
Escherichia coli O6:K15:H31 536 (UPEC)
Escherichia coli O81 ED1a (commensal)
Escherichia coli O8 IAI1 (commensal)
Escherichia coli O157:H7 Sakai (EHEC)
Escherichia coli O7:K1 IAI39 (ExPEC)
Escherichia coli APEC O1 (APEC)
Escherichia coli O139:H28 E24377A (ETEC)
Escherichia coli O9 HS (commensal)
Escherichia coli O152:H28 SE11 (commensal)
Escherichia coli O45:K1:H7 S88 (ExPEC)
Escherichia coli DH1
Escherichia coli DH1
Enterobacter ludwigii EcWSU1
Escherichia fergusonii
Edwardsiella ictaluri
Escherichia coli O18:K1:H7 IHE3034 (ExPEC)
Escherichia coli KO11FL
Escherichia coli KO11FL
Escherichia coli clone D i14
Escherichia coli clone D i2
Escherichia coli LF82
Escherichia coli O78:H11:K80 H10407 (ETEC)
Escherichia coli W
Eubacterium callanderi
Escherichia coli O83:H1 NRG 857C (AIEC)
Escherichia coli O44:H18 042 (EAEC)
Escherichia coli P12b
Escherichia coli O55:H7 RM12579 (EPEC)
Escherichia coli UM146
Escherichia coli W
Escherichia coli O157:H7 Xuzhou21 (EHEC)
Escherichia coli NA114 (UPEC)
Enterobacter cloacae subsp. cloacae ATCC 13047
Enterobacter cloacae subsp. dissolvens SDM
Enterobacter kobei ENHKU01
Enterobacter sp. R4-368
Enterobacter sp. 638
Escherichia coli O7:K1 CE10
Escherichia coli O103:H2 12009 (EHEC)
Escherichia coli O111:H- 11128 (EHEC)
Escherichia coli O26:H11 11368 (EHEC)
Escherichia coli O55:H7 CB9615 (EPEC)
Erwinia pyrifoliae DSM 12163
Erwinia pyrifoliae Ep1/96
Erwinia sp. Ejp617
Cronobacter sakazakii ATCC BAA-894
Enterobacter lignolyticus SCF1
Escherichia coli O150:H5 SE15 (commensal)
Escherichia coli O104:H4 2011C-3493 (EAEC)
Escherichia coli O104:H4 2009EL-2050 (EAEC)
Escherichia coli O104:H4 2009EL-2071 (EAEC)
Erwinia tasmaniensis
Edwardsiella piscicida C07-087
Edwardsiella tarda FL6-60
Edwardsiella anguillarum
Edwardsiella tarda EIB202
Escherichia coli O157:H7 TW14359 (EHEC)
Escherichia coli O17:K52:H18 UMN026 (ExPEC)
Escherichia coli UMNK88 (ETEC, porcine)
Ferrimonas balearica
Gilliamella apicola
Geobacillus sp. C56-T3
Geobacillus sp. GHH01
Geobacillus genomosp. 3
Geobacillus kaustophilus
Geobacillus sp. Y4.1MC1
Bacillus sp. X1(2014)
Geobacillus thermoleovorans CCB_US3_UF5
Parageobacillus thermoglucosidasius C56-YS93
Geobacillus thermodenitrificans
Geobacillus sp. WCH70
Geobacillus sp. Y412MC52
Geobacillus sp. Y412MC61
Paenibacillus sp. Y412MC10
Candidatus Pantoea carbekii
Ilyobacter polytropus
Jannaschia sp. CCS1
Klebsiella michiganensis E718
Klebsiella oxytoca KONIH1
Klebsiella michiganensis KCTC 1686
Klebsiella michiganensis HKOPL1
Klebsiella pneumoniae 30660/NJST258_1
Klebsiella variicola 342
Klebsiella pneumoniae CG43
Klebsiella pneumoniae JM45
Klebsiella pneumoniae subsp. pneumoniae HS11286
Klebsiella pneumoniae subsp. pneumoniae MGH 78578 (serotype K52)
Klebsiella pneumoniae KCTC 2242
Klebsiella pneumoniae subsp. pneumoniae 1084 (serotype K1)
Klebsiella pneumoniae subsp. rhinoscleromatis SB3432
Klebsiella pneumoniae 30684/NJST258_2
Klebsiella pneumoniae subsp. pneumoniae NTUH-K2044 (serotype K1)
Klebsiella variicola At-22
Vibrio anguillarum M3
Lactobacillus buchneri NRRL B-30929
Lactobacillus buchneri CD034
Leuconostoc citreum
Leuconostoc carnosum
Lactobacillus delbrueckii subsp. bulgaricus ND02
Lactobacillus delbrueckii subsp. bulgaricus 2038
Leuconostoc sp. C2
Lactobacillus fermentum IFO 3956
Lactobacillus fermentum F-6
Lactobacillus fermentum CECT 5716
Leuconostoc gelidum JB7
Lysinibacillus varians
Leuconostoc kimchii
Lactococcus lactis subsp. lactis Il1403
Lactococcus lactis subsp. lactis KLDS 4.0325
Lactococcus lactis subsp. cremoris UC509.9
Lactococcus lactis subsp. lactis KF147
Lactococcus lactis subsp. cremoris MG1363
Lactococcus lactis subsp. cremoris NZ9000
Lactococcus lactis subsp. cremoris A76
Lactococcus lactis subsp. lactis IO-1
Lactococcus lactis subsp. lactis CV56
Lactococcus lactis subsp. cremoris KW2
Leuconostoc mesenteroides subsp. mesenteroides ATCC 8293
Leuconostoc mesenteroides KFRI-MG
Leuconostoc mesenteroides subsp. mesenteroides J18
Listeria monocytogenes R479a (serotype 1/2a)
Lactobacillus plantarum JDM1
Lactobacillus plantarum WCFS1
Lactobacillus plantarum subsp. plantarum P-8
Lactobacillus plantarum subsp. plantarum ST-III
Lactobacillus plantarum ZJ316
Lactobacillus plantarum 16
Lysinibacillus sphaericus
Methylorubrum extorquens CM4
Methylorubrum extorquens DM4
Methylorubrum extorquens AM1
Methylobacterium sp. 4-46
Methylorubrum extorquens PA1
Morganella morganii
Methylobacterium nodulans
Novosphingobium aromaticivorans
Octadecabacter arcticus
Octadecabacter antarcticus
Oceanimonas sp. GK1
Oceanobacillus iheyensis
Pantoea ananatis AJ13355
Pantoea ananatis LMG 20103
Pantoea sp. At-9b
Pantoea ananatis PA13
Pectobacterium atrosepticum 21A
Pectobacterium atrosepticum JG10-08
Photorhabdus asymbiotica
Parvularcula bermudensis
Pectobacterium carotovorum subsp. carotovorum PCC21
Pectobacterium carotovorum subsp. carotovorum PC1
Paracoccus denitrificans
Paenibacillus durus
Pectobacterium parmentieri SCC3193
Pluralibacter gergoviae
Pseudoalteromonas translucida TAC125
Paenibacillus sp. JDR-2
Pantoea ananatis LMG 5342
Photorhabdus laumondii subsp. laumondii TTO1
Paenibacillus larvae
Proteus mirabilis BB2000
Paenibacillus mucilaginosus 3016
Proteus mirabilis HI4320
Paenibacillus mucilaginosus KNP414
Paenibacillus mucilaginosus K02
Paenibacillus polymyxa SC2
Paenibacillus polymyxa M1
Paenibacillus polymyxa CR1
Paenibacillus polymyxa SQR-21
Photobacterium profundum
Paenibacillus polymyxa E681
Paenibacillus sabinae
Providencia stuartii MRSN 2154
Pseudoalteromonas sp. SM9913
Plautia stali symbiont
Providencia stuartii ATCC 33672
Paenibacillus terrae
Planktomarina temperata
Pelosinus sp. UFO1
Pantoea vagans C9-1
Pectobacterium parmentieri WPP163
Rahnella aquatilis HX2
Rahnella sp. Y9602
Rahnella aquatilis CIP 78.65 = ATCC 33071
Rhizobium etli CFN 42
Roseburia hominis
Roseburia intestinalis M50/1
Rhizobium leguminosarum bv. trifolii CB782
Raoultella ornithinolytica B6
Pararhodospirillum photometricum
Rhodobacter sphaeroides 2.4.1
Rhodobacter sphaeroides ATCC 17025
Ruminococcus torques
Streptococcus anginosus C238
Streptococcus anginosus C1051
Shewanella amazonensis
Shewanella baltica BA175
Shigella boydii CDC 3083-94 (serotype 18)
Salmonella bongori NCTC 12419
Shewanella baltica OS155
Shewanella baltica OS185
Shewanella baltica OS195
Shigella boydii Sb227 (serotype 4)
Shewanella baltica OS223
Shewanella baltica OS117
Shewanella baltica OS678
Salmonella bongori serovar 48:z41:--
Salmonella bongori N268-08
Sphaerochaeta coccoides
Streptococcus parasanguinis FW213
Streptococcus parasanguinis ATCC 15912
Shewanella denitrificans
Shigella dysenteriae Sd197
Shigella dysenteriae 1617 (serotype 1)
Salmonella enterica subsp. enterica serovar Agona SL483
Salmonella enterica subsp. enterica serovar Typhimurium ST4/74
Salmonella enterica subsp. enterica serovar Choleraesuis
Salmonella enterica subsp. enterica serovar Dublin
Salmonella enterica subsp. enterica serovar Newport SL254
Salmonella enterica subsp. enterica serovar Bareilly
Salmonella enterica subsp. enterica serovar Cubana
Salmonella enterica subsp. enterica serovar Heidelberg 41578
Salmonella enterica subsp. enterica serovar 4,[5],12:i:- str. 08-1736
Salmonella enterica subsp. enterica serovar Pullorum
Salmonella enterica subsp. enterica serovar Typhimurium 798
Salmonella enterica subsp. enterica serovar Gallinarum 287/91
Salmonella enterica subsp. enterica serovar Gallinarum/pullorum CDC1983-67
Salmonella enterica subsp. enterica serovar Heidelberg SL476
Salmonella enterica subsp. enterica serovar Paratyphi C
Salmonella enterica subsp. enterica serovar Typhimurium UK-1
Salmonella enterica subsp. enterica serovar Paratyphi A AKU12601
Salmonella enterica subsp. enterica serovar Gallinarum/pullorum RKS5078
Salmonella enterica subsp. enterica serovar Typhimurium T000240
Salmonella enterica subsp. enterica serovar Bovismorbificans
Salmonella enterica subsp. enterica serovar Typhimurium DT104
Salmonella enterica subsp. enterica serovar Thompson
Salmonella enterica subsp. enterica serovar Heidelberg CFSAN002069
Salmonella enterica subsp. enterica serovar Javiana
Salmonella enterica subsp. enterica serovar Newport USMARC-S3124.1
Salmonella enterica subsp. enterica serovar Typhimurium DT2
Salmonella enterica subsp. enterica serovar Agona 24249
Salmonella enterica subsp. enterica serovar Typhi Ty21a
Salmonella enterica subsp. enterica serovar Typhimurium 14028S
Serratia sp. FS14
Serratia sp. SCBI
Salmonella enterica subsp. arizonae
Salmonella enterica subsp. enterica serovar Enteritidis P125109
Salmonella enterica subsp. enterica serovar Typhimurium var. 5- CFSAN001921
Salmonella enterica subsp. enterica serovar Typhimurium U288
Salmonella enterica subsp. enterica serovar Typhimurium D23580
Salmonella enterica subsp. enterica serovar Schwarzengrund
Salmonella enterica subsp. enterica serovar Typhi P-stx-12
Salmonella enterica subsp. enterica serovar Typhimurium SL1344
Sinorhizobium fredii USDA 257
Shigella flexneri 2002017 (serotype Fxv)
Shigella flexneri 2003036
Chania multitudinisentens
Shewanella frigidimarina
Shigella flexneri Shi06HN006 (serotype Yv)
Shigella flexneri 8401 (serotype 5b)
Shigella flexneri 2457T (serotype 2a)
Streptococcus gallolyticus UCN34
Streptococcus gallolyticus subsp. gallolyticus ATCC BAA-2069
Sodalis glossinidius
Streptococcus gordonii
Streptococcus gallolyticus subsp. gallolyticus ATCC 43143
Syntrophobotulus glycolicus
Salmonella enterica subsp. enterica serovar Heidelberg B182
Shewanella sp. MR-4
Shewanella halifaxensis
Shewanella sp. MR-7
Shewanella sp. ANA-3
Shewanella putrefaciens 200
Shewanella sp. W3-18-1
Streptococcus infantarius subsp. infantarius
Streptococcus sp. I-G2
Streptococcus sp. I-P16
Ruegeria sp. TM1040
Solibacillus silvestris StLB046
Streptococcus pneumoniae JJA (serotype 14)
Shewanella loihica
Serratia liquefaciens
Streptococcus lutetiensis
Streptococcus mitis
Streptococcus mutans NN2025 (serotype c)
Sinorhizobium meliloti 1021
Sinorhizobium meliloti GR4
Sinorhizobium meliloti 2011
Sinorhizobium meliloti Rm41
Streptococcus mutans LJ23 (serotype k)
Sinorhizobium meliloti AK83
Streptococcus macedonicus
Sinorhizobium meliloti BL225C
Streptococcus mutans UA159 (serotype c)
Serratia marcescens WW4
Sinorhizobium meliloti SM11
Streptococcus pneumoniae 670-6B (serotype 6B)
Streptococcus pneumoniae TCH8431/19A (serotype 19A)
Streptococcus pneumoniae ST556 (serotype 19F)
Streptococcus pneumoniae ATCC 700669 (serotype 23F ST81 lineage)
Streptococcus pneumoniae INV104 (serotype 1)
Streptococcus pneumoniae 70585 (serotype 5)
Streptococcus pneumoniae AP200 (serotype 11A)
Streptococcus pneumoniae SPNA45 (serotype 3)
Streptococcus pneumoniae INV200 (serotype 14)
Streptococcus pneumoniae OXC141 (serotype 3)
Sodalis praecaptivus
Streptococcus cristatus
Shewanella oneidensis
Streptococcus oralis
Shewanella putrefaciens CN-32
Streptococcus pneumoniae D39 (virulent serotype 2)
Serratia proteamaculans
Sphingomonas sp. MM-1
Shewanella pealeana
Streptococcus pneumoniae TIGR4 (virulent serotype 4)
Streptococcus pneumoniae SPN034156 (serotype 3)
Streptococcus pneumoniae gamPNI0373 (virulent serotype 1)
Streptococcus pneumoniae SPN994038 (serotype 3)
Streptococcus pneumoniae A026 (serotype 19F)
Streptococcus pneumoniae SPN994039 (serotype 3)
Streptococcus pneumoniae SPN034183 (serotype 3)
Streptococcus pneumoniae P1031 (serotype 1)
Salmonella enterica subsp. enterica serovar Paratyphi B
Streptococcus pneumoniae R6 (avirulent serotype 2)
Salmonella enterica subsp. enterica serovar Paratyphi A ATCC9150
Streptococcus pneumoniae Hungary19A 6 (serotype 19A)
Streptococcus pneumoniae CGSP14 (serotype 14)
Streptococcus pneumoniae G54 (serotype 19F)
Serratia sp. AS13
Serratia plymuthica 4Rx13
Streptococcus suis ST1 (serotype 1)
Serratia plymuthica AS9
Serratia sp. AS12
Serratia plymuthica S13
Streptococcus sanguinis
Streptococcus suis BM407 (serotype 2)
Shewanella sediminis
Streptococcus suis A7 (serotype 2)
Selenomonas sputigena
Streptococcus suis P1/7 (serotype 2)
Streptococcus suis D12 (serotype 9)
Shigella sonnei Ss046
Streptococcus suis D9 (serotype 7)
Streptococcus salivarius CCHSS3
Streptococcus suis SC84 (serotype 2)
Streptococcus suis ST3 (serotype 3)
Streptococcus suis 05ZYH33 (serotype 2)
Streptococcus suis T15
Streptococcus suis SC070731 (serotype 2)
Streptococcus suis TL13 (serotype 16)
Streptococcus suis YB51 (serotype 3)
Streptococcus suis 98HAH33 (serotype 2)
Streptococcus suis GZ1 (serotype 2)
Streptococcus pasteurianus
Streptococcus thermophilus CNRZ1066
Streptococcus pseudopneumoniae
Streptococcus thermophilus LMD-9
Streptococcus salivarius 57.I
Streptococcus salivarius JIM8777
Streptococcus thermophilus LMG 18311
Salmonella enterica subsp. enterica serovar Typhimurium LT2
Streptococcus thermophilus ND03
Salmonella enterica subsp. enterica serovar Typhi Ty2
Streptococcus thermophilus JIM 8232
Streptococcus sp. VT 162
Streptococcus thermophilus MN-ZLW-002
Salmonella enterica subsp. enterica serovar Typhi CT18
Streptococcus suis JS14 (serotype 14)
Streptococcus suis SS12 (serotype 1/2)
Streptococcus suis S735 (serotype 2)
Shewanella violacea
Shewanella woodyi
Sphingomonas wittichii
Shewanella piezotolerans
Tolumonas auensis
Treponema azotonutricium
Thermobacillus composti
Tistrella mobilis
Treponema primitia
Vibrio alginolyticus
Vibrio anguillarum 775
Vibrio campbellii
Vibrio cholerae O1 2010EL-1786
Vibrio cholerae O1 El Tor N16961
Vibrio cholerae O1 IEC224
Vibrio cholerae O1 MJ-1236
Vibrio cholerae O1 LMA3984-4
Vibrio cholerae O1 M66-2
Vibrio cholerae O1 O395
Vibrio cholerae O1 O395
Vibrio sp. EJY3
Vibrio antiquarius
Aliivibrio fischeri ES114
Aliivibrio fischeri MJ11
Vibrio furnissii
Vibrio campbellii
Vibrio nigripulchritudo
Vibrio parahaemolyticus RIMD 2210633
Vibrio parahaemolyticus BB22OP
Vibrio parahaemolyticus O1:Kuk FDA_R31
Vibrio parahaemolyticus UCM-V493
Vibrio parahaemolyticus O1:K33 CDC_K4557
Aliivibrio salmonicida
Vibrio atlanticus
Vibrio vulnificus 93U204
Vibrio vulnificus MO6-24/O
Vibrio vulnificus CMCP6
Vibrio vulnificus YJ016
Xenorhabdus bovienii SS-2004
Xenorhabdus nematophila ATCC 19061
Yersinia enterocolitica LC20
Yersinia enterocolitica subsp. enterocolitica 8081 (serotype 0:8)
Yersinia enterocolitica subsp. palearctica 105.5R(r) (serotype:O:9)
Yersinia enterocolitica subsp. palearctica Y11 (serotype:0:3)
Yersinia pestis Antiqua (biovar Antiqua)
Yersinia pseudotuberculosis PB1/+ (serotype 1B)
Yersinia pestis D106004
Yersinia pestis Angola
Yersinia pestis Harbin 35 (biovar Medievalis)
Yersinia pseudotuberculosis IP 31758 (serotype O:1b)
Yersinia pestis 91001 (biovar Microtus)
Yersinia pestis Nepal516 (biovar Antiqua)
Yersinia pestis Pestoides F (biovar Antiqua)
Yersinia pseudotuberculosis ATCC 6904
Yersinia pseudotuberculosis IP 32953 (serotype I)
Yersinia pestis D182038
Yersinia pseudotuberculosis YPIII (serotype O:3)
Yersinia pestis Z176003
Yersinia similis

## Sheet: organism-specific pathway 5
The organisms that contain the organism-specific pathway 5 in S3 Text.
Alteromonas australica H 17
Acidiphilium cryptum
Amycolatopsis japonica
Alteromonas naphthalenivorans
Alteromonas mediterranea DE1
Alteromonas mediterranea U7
Alteromonas mediterranea MED64
Alteromonas mediterranea UM7
Alteromonas mediterranea U4
Alteromonas mediterranea U8
Alteromonas macleodii Balearic Sea AD45
Alteromonas mediterranea DE
Amycolatopsis mediterranei U32
Alteromonas macleodii English Channel 673
Alteromonas mediterranea 615
Actinosynnema mirum
Alteromonas macleodii Black Sea 11
Amycolatopsis mediterranei S699
Amycolatopsis mediterranei S699
Amycolatopsis methanolica
Acidiphilium multivorum
Amycolatopsis mediterranei RB
Amycolatopsis keratiniphila
Hoyosella subflava
Brucella abortus A13334
Burkholderia ambifaria MC40-6
Burkholderia ambifaria AMMD
Brucella canis RM6/66
Burkholderia cepacia DDS 7H-2
Burkholderia cenocepacia DDS 22E-1
Brucella ceti TE10759-12
Burkholderia cenocepacia HI2424
Burkholderia cenocepacia J2315
Burkholderia cenocepacia MC0-3
Burkholderia cenocepacia AU 1054
Brucella canis ATCC 23365
Burkholderia cepacia GG4
Burkholderia gladioli BSR3
Paraburkholderia atlantica CCGE1002
Burkholderia sp. CCGE1003
Burkholderia glumae BGR1
Beijerinckia indica
Burkholderia mallei ATCC 23344
Brucella abortus bv. 1 9-941
Brucella abortus S19
Brucella melitensis bv. 1 16M
Brucella abortus 2308
Brucella melitensis M5-90
Brucella melitensis ATCC 23457
Burkholderia multivorans ATCC 17616 (Tohoku)
Burkholderia multivorans DDS 15A-1
Burkholderia mallei NCTC 10229
Burkholderia mallei NCTC 10247
Brucella microti
Burkholderia multivorans ATCC 17616 (JGI)
Brucella melitensis NI
Brucella melitensis M28
Burkholderia oklahomensis E0147
Brucella ovis
Burkholderia pseudomallei 668
Paraburkholderia phymatum
Burkholderia pseudomallei NCTC 13179
Burkholderia pseudomallei 1106a
Burkholderia pseudomallei 1710b
Brucella pinnipedialis B2/94
Burkholderia pseudomallei BPC006
Burkholderia pseudomallei K96243
Burkholderia pseudomallei MSHR520
Burkholderia pseudomallei MSHR305
Burkholderia pseudomallei MSHR511
Burkholderia pseudomallei MSHR146
Brucella pinnipedialis 6/566
Paraburkholderia phenoliruptrix
Paraburkholderia phytofirmans PsJN
Burkholderia pseudomallei 1026b
Brucella canis HSK A52141
Brucella suis bv. 3
Burkholderia thailandensis MSMB121
Burkholderia thailandensis E264
Burkholderia thailandensis E444
Burkholderia thailandensis 2002721723
Burkholderia thailandensis H0587
Burkholderia sp. CCGE1001
Stenotrophomonas maltophilia JV3
Burkholderia sp. KJ006
Caballeronia insecticola
Burkholderia lata
Burkholderia vietnamiensis G4
Paraburkholderia xenovorans LB400
Paraburkholderia xenovorans LB400
Burkholderia sp. YI23
Castellaniella defragrans
Citrobacter freundii
Collimonas fungivorans
Cellvibrio japonicus
Citrobacter koseri
Cedecea neteri SSMD04
Colwellia psychrerythraea
Citrobacter rodentium
Chromohalobacter salexigens
Cronobacter malonaticus CMCC45402
Cronobacter sakazakii ES15
Cronobacter sakazakii Sp291
Cronobacter turicensis
Dickeya paradisiaca
Dyella japonica
Dyella jiangningensis
Escherichia coli ABU 83972
Klebsiella aerogenes KCTC 2190
Klebsiella aerogenes EA1509E
Enterobacter soli
Enterobacter asburiae L1
Enterobacteriaceae bacterium FGI 57
Erwinia billingiae
Escherichia coli B REL606
Shimwellia blattae
Escherichia coli K-12 BW2952
Pectobacterium atrosepticum SCRI1043
Escherichia coli O6:K2:H1 CFT073 (UPEC)
Escherichia coli K-12 DH10B
Escherichia coli O157:H7 EDL933 (EHEC)
Escherichia coli O157:H7 EC4115 (EHEC)
Escherichia coli O127:H6 E2348/69 (EPEC)
Escherichia coli O18:K1:H7 UTI89 (UPEC)
Escherichia coli K-12 W3110
Escherichia coli 55989 (EAEC)
Escherichia coli ATCC 8739
Enterobacter hormaechei NCTC 9394
Escherichia coli SMS-3-5 (environmental)
Escherichia coli K-12 MG1655
Escherichia coli APEC O78 (APEC)
Escherichia coli O145:H28 RM13516 (EHEC)
Escherichia coli PMV-1
Escherichia coli JJ1886
Escherichia coli K-12 MDS42
Escherichia coli LY180
Escherichia coli O145:H28 RM13514 (EHEC)
Escherichia coli O6:K15:H31 536 (UPEC)
Escherichia coli O81 ED1a (commensal)
Escherichia coli O8 IAI1 (commensal)
Escherichia coli O157:H7 Sakai (EHEC)
Escherichia coli O7:K1 IAI39 (ExPEC)
Escherichia coli APEC O1 (APEC)
Escherichia coli O139:H28 E24377A (ETEC)
Escherichia coli O9 HS (commensal)
Escherichia coli O152:H28 SE11 (commensal)
Escherichia coli O45:K1:H7 S88 (ExPEC)
Escherichia coli DH1
Escherichia coli DH1
Enterobacter ludwigii EcWSU1
Escherichia fergusonii
Edwardsiella ictaluri
Escherichia coli O18:K1:H7 IHE3034 (ExPEC)
Escherichia coli KO11FL
Escherichia coli KO11FL
Escherichia coli clone D i14
Escherichia coli clone D i2
Escherichia coli LF82
Escherichia coli O78:H11:K80 H10407 (ETEC)
Escherichia coli W
Escherichia coli O83:H1 NRG 857C (AIEC)
Escherichia coli O44:H18 042 (EAEC)
Escherichia coli P12b
Escherichia coli O55:H7 RM12579 (EPEC)
Escherichia coli UM146
Escherichia coli W
Escherichia coli O157:H7 Xuzhou21 (EHEC)
Escherichia coli NA114 (UPEC)
Enterobacter cloacae subsp. cloacae ATCC 13047
Enterobacter cloacae subsp. dissolvens SDM
Enterobacter kobei ENHKU01
Enterobacter sp. R4-368
Enterobacter sp. 638
Escherichia coli O7:K1 CE10
Escherichia coli O103:H2 12009 (EHEC)
Escherichia coli O111:H- 11128 (EHEC)
Escherichia coli O26:H11 11368 (EHEC)
Escherichia coli O55:H7 CB9615 (EPEC)
Cronobacter sakazakii ATCC BAA-894
Enterobacter lignolyticus SCF1
Escherichia coli O150:H5 SE15 (commensal)
Escherichia coli O104:H4 2011C-3493 (EAEC)
Escherichia coli O104:H4 2009EL-2050 (EAEC)
Escherichia coli O104:H4 2009EL-2071 (EAEC)
Edwardsiella piscicida C07-087
Edwardsiella tarda FL6-60
Edwardsiella anguillarum
Edwardsiella tarda EIB202
Escherichia coli O157:H7 TW14359 (EHEC)
Escherichia coli O17:K52:H18 UMN026 (ExPEC)
Escherichia coli UMNK88 (ETEC, porcine)
Frateuria aurantia
Ferrimonas balearica
Frankia sp. EAN1pec
Glaciecola sp. 4H-3-7+YE-5
Gallibacterium anatis
Granulibacter bethesdensis CGDNIH1
Granulicella mallensis
Glaciecola nitratireducens
Gluconobacter oxydans H24
Gluconobacter oxydans 621H
Paraglaciecola psychrophila
Komagataeibacter xylinus
Komagataeibacter medellinensis
Jannaschia sp. CCS1
Kutzneria albida
Klebsiella michiganensis E718
Klebsiella oxytoca KONIH1
Klebsiella michiganensis KCTC 1686
Klebsiella michiganensis HKOPL1
Klebsiella pneumoniae 30660/NJST258_1
Klebsiella variicola 342
Klebsiella pneumoniae CG43
Klebsiella pneumoniae JM45
Klebsiella pneumoniae subsp. pneumoniae HS11286
Klebsiella pneumoniae subsp. pneumoniae MGH 78578 (serotype K52)
Klebsiella pneumoniae KCTC 2242
Klebsiella pneumoniae subsp. pneumoniae 1084 (serotype K1)
Klebsiella pneumoniae subsp. rhinoscleromatis SB3432
Klebsiella pneumoniae 30684/NJST258_2
Klebsiella pneumoniae subsp. pneumoniae NTUH-K2044 (serotype K1)
Klebsiella variicola At-22
Ketogulonicigenium vulgare WSH-001
Vibrio anguillarum M3
Methylomicrobium alcaliphilum
Mesorhizobium australicum
Methylococcus capsulatus
Methylorubrum extorquens CM4
Mesorhizobium ciceri biovar biserrulae
Methylorubrum extorquens DM4
Methylorubrum extorquens AM1
Methylophaga frappieri
Methylotenera versatilis
Methylovorus glucosetrophus
Methylophaga nitratireducenticrescens
Methylovorus sp. MP688
Chelativorans sp. BNC1
Methylobacterium sp. 4-46
Methylorubrum extorquens PA1
Methylobacillus flagellatus
Mesorhizobium japonicum MAFF 303099
Morganella morganii
Methylomonas methanica
Mesorhizobium opportunistum
Methylobacterium oryzae
Methylorubrum populi
Methylobacterium radiotolerans
Mycolicibacterium smegmatis MC2 155
Mycolicibacterium smegmatis MC2 155
Nocardiopsis alba
Nocardiopsis dassonvillei
Neisseria gonorrhoeae NCCP11945
Neisseria gonorrhoeae FA 1090
Neisseria lactamica
Neisseria meningitidis Z2491 (serogroup A)
Neisseria meningitidis FAM18 (serogroup C)
Neisseria meningitidis G2136 (serogroup B)
Neisseria meningitidis MC58 (serogroup B)
Neisseria meningitidis H44/76 (serogroup B)
Neisseria meningitidis alpha14 (cnl strain)
Neisseria meningitidis M01-240149 (serogroup B)
Neisseria meningitidis 053442 (serogroup C)
Neisseria meningitidis alpha710 (serogroup B)
Neisseria meningitidis M04-240196 (serogroup B)
Neisseria meningitidis M01-240355 (serogroup B)
Neisseria meningitidis 8013 (serogroup C)
Neisseria meningitidis WUE 2594 (serogroup A)
Neisseria meningitidis NZ-05/33 (serogroup B)
Ochrobactrum anthropi OAB
Ochrobactrum anthropi ATCC 49188
Octadecabacter arcticus
Octadecabacter antarcticus
Pseudomonas alkylphenolica
Paracoccus aminophilus
Pseudoalteromonas atlantica
Pectobacterium atrosepticum 21A
Pectobacterium atrosepticum JG10-08
Pseudomonas brassicacearum subsp. brassicacearum NFM421
Pseudomonas brassicacearum DF41
Pseudomonas chlororaphis PA23
Pseudomonas cichorii
Paracoccus denitrificans
Pectobacterium parmentieri SCC3193
Pseudomonas entomophila
Pseudomonas fluorescens A506
Pseudomonas fluorescens F113
Pseudomonas protegens Pf-5
Pseudomonas fluorescens Pf0-1
Pseudomonas fluorescens SBW25
Pluralibacter gergoviae
Pseudoalteromonas translucida TAC125
Pelagibacterium halotolerans
Pseudomonas knackmussii
Proteus mirabilis BB2000
Pseudomonas monteilii SB3078
Pseudomonas soli
Pseudomonas monteilii SB3101
Proteus mirabilis HI4320
Pseudomonas putida BIRD-1
Pseudomonas putida F1
Pseudomonas putida GB-1
Pseudomonas putida ND6
Pseudomonas protegens CHA0
Pseudomonas putida S16
Pseudomonas putida KT2440
Pseudomonas putida HB3267
Pseudomonas putida NBRC 14164
Pseudomonas putida H8234
Pseudomonas sp. UW4
Pseudomonas putida W619
Pseudomonas putida DOT-T1E
Pseudomonas poae
Pseudomonas syringae pv. syringae B728a
Pseudoxanthomonas spadix
Providencia stuartii MRSN 2154
Pseudomonas sp. TKP
Pseudoalteromonas sp. SM9913
Pseudomonas savastanoi pv. phaseolicola 1448A
Pseudomonas syringae pv. tomato DC3000
Pseudoxanthomonas suwonensis 11-1
Pseudomonas sp. VLB120
Providencia stuartii ATCC 33672
Pseudomonas syringae CC1557
Planktomarina temperata
Pectobacterium parmentieri WPP163
Phenylobacterium zucineum
Rahnella aquatilis HX2
Rahnella sp. Y9602
Rahnella aquatilis CIP 78.65 = ATCC 33071
Rhizobium sp. IE4771
Rhodococcus jostii
Rhodanobacter denitrificans
Sinorhizobium fredii NGR234
Rhizobium leguminosarum bv. trifolii WSM2304
Rhodococcus opacus PD630
Rhodococcus opacus B4
Raoultella ornithinolytica B6
Rhodomicrobium vannielii
Simiduia agarivorans
Shewanella amazonensis
Shewanella baltica BA175
Shigella boydii CDC 3083-94 (serotype 18)
Salmonella bongori NCTC 12419
Shewanella baltica OS155
Shewanella baltica OS185
Shewanella baltica OS195
Shigella boydii Sb227 (serotype 4)
Shewanella baltica OS223
Shewanella baltica OS117
Shewanella baltica OS678
Salmonella bongori serovar 48:z41:--
Salmonella bongori N268-08
Saccharophagus degradans
Shewanella denitrificans
Shigella dysenteriae Sd197
Shigella dysenteriae 1617 (serotype 1)
Salmonella enterica subsp. enterica serovar Typhimurium ST4/74
Salmonella enterica subsp. enterica serovar Choleraesuis
Salmonella enterica subsp. enterica serovar Bareilly
Salmonella enterica subsp. enterica serovar Cubana
Salmonella enterica subsp. enterica serovar Heidelberg 41578
Salmonella enterica subsp. enterica serovar 4,[5],12:i:- str. 08-1736
Salmonella enterica subsp. enterica serovar Pullorum
Salmonella enterica subsp. enterica serovar Typhimurium 798
Salmonella enterica subsp. enterica serovar Gallinarum 287/91
Salmonella enterica subsp. enterica serovar Gallinarum/pullorum CDC1983-67
Salmonella enterica subsp. enterica serovar Heidelberg SL476
Salmonella enterica subsp. enterica serovar Paratyphi C
Salmonella enterica subsp. enterica serovar Typhimurium UK-1
Salmonella enterica subsp. enterica serovar Paratyphi A AKU12601
Salmonella enterica subsp. enterica serovar Gallinarum/pullorum RKS5078
Salmonella enterica subsp. enterica serovar Typhimurium T000240
Saccharopolyspora erythraea
Salmonella enterica subsp. enterica serovar Bovismorbificans
Salmonella enterica subsp. enterica serovar Typhimurium DT104
Salmonella enterica subsp. enterica serovar Thompson
Salmonella enterica subsp. enterica serovar Heidelberg CFSAN002069
Salmonella enterica subsp. enterica serovar Javiana
Salmonella enterica subsp. enterica serovar Newport USMARC-S3124.1
Salmonella enterica subsp. enterica serovar Typhimurium DT2
Salmonella enterica subsp. enterica serovar Agona 24249
Salmonella enterica subsp. enterica serovar Typhi Ty21a
Salmonella enterica subsp. enterica serovar Typhimurium 14028S
Serratia sp. FS14
Serratia sp. SCBI
Salmonella enterica subsp. arizonae
Saccharothrix espanaensis
Salmonella enterica subsp. enterica serovar Enteritidis P125109
Salmonella enterica subsp. enterica serovar Typhimurium var. 5- CFSAN001921
Salmonella enterica subsp. enterica serovar Typhimurium U288
Salmonella enterica subsp. enterica serovar Typhimurium D23580
Salmonella enterica subsp. enterica serovar Schwarzengrund
Salmonella enterica subsp. enterica serovar Typhi P-stx-12
Salmonella enterica subsp. enterica serovar Typhimurium SL1344
Sinorhizobium fredii USDA 257
Shigella flexneri 2002017 (serotype Fxv)
Sinorhizobium fredii HH103
Shigella flexneri 301 (serotype 2a)
Shigella flexneri 2003036
Chania multitudinisentens
Shewanella frigidimarina
Shigella flexneri Shi06HN006 (serotype Yv)
Shigella flexneri 8401 (serotype 5b)
Shigella flexneri 2457T (serotype 2a)
Salmonella enterica subsp. enterica serovar Heidelberg B182
Shewanella sp. MR-4
Shewanella halifaxensis
Shewanella sp. MR-7
Shewanella sp. ANA-3
Shewanella putrefaciens 200
Shewanella sp. W3-18-1
Shewanella loihica
Serratia liquefaciens
Serratia sp. FGI94
Sinorhizobium medicae
Sinorhizobium meliloti 1021
Sinorhizobium meliloti GR4
Sinorhizobium meliloti 2011
Sinorhizobium meliloti Rm41
Sinorhizobium meliloti AK83
Stenotrophomonas maltophilia K279a
Sinorhizobium meliloti BL225C
Stenotrophomonas maltophilia R551-3
Serratia marcescens WW4
Sinorhizobium meliloti SM11
Stenotrophomonas maltophilia D457
Starkeya novella
Sodalis praecaptivus
Shewanella oneidensis
Shewanella putrefaciens CN-32
Serratia proteamaculans
Shewanella pealeana
Salmonella enterica subsp. enterica serovar Paratyphi B
Salmonella enterica subsp. enterica serovar Paratyphi A ATCC9150
Serratia sp. AS13
Serratia plymuthica 4Rx13
Streptosporangium roseum
Serratia plymuthica AS9
Serratia sp. AS12
Serratia plymuthica S13
Shewanella sediminis
Shigella sonnei Ss046
Salmonella enterica subsp. enterica serovar Typhimurium LT2
Salmonella enterica subsp. enterica serovar Typhi Ty2
Salmonella enterica subsp. enterica serovar Typhi CT18
Saccharomonospora viridis
Shewanella violacea
Shewanella woodyi
Shewanella piezotolerans
Thermomonospora curvata
Tsukamurella paurometabola
Vibrio alginolyticus
Vibrio anguillarum 775
Variovorax paradoxus S110
Vibrio campbellii
Vibrio cholerae O1 2010EL-1786
Vibrio cholerae O1 El Tor N16961
Vibrio cholerae O1 IEC224
Vibrio cholerae O1 MJ-1236
Vibrio cholerae O1 M66-2
Vibrio cholerae O1 O395
Vibrio cholerae O1 O395
Vibrio sp. EJY3
Vibrio antiquarius
Aliivibrio fischeri MJ11
Vibrio furnissii
Vibrio campbellii
Vibrio parahaemolyticus RIMD 2210633
Vibrio parahaemolyticus BB22OP
Variovorax paradoxus B4
Variovorax paradoxus EPS
Vibrio parahaemolyticus O1:Kuk FDA_R31
Vibrio parahaemolyticus UCM-V493
Vibrio parahaemolyticus O1:K33 CDC_K4557
Aliivibrio salmonicida
Vibrio vulnificus 93U204
Vibrio vulnificus MO6-24/O
Vibrio vulnificus CMCP6
Vibrio vulnificus YJ016
Xanthomonas citri pv. citri 306
Xanthomonas albilineans
Xanthomonas axonopodis Xac29-1
Xanthomonas axonopodis pv. citrumelo F1
Xanthomonas campestris pv. campestris B100
Xanthomonas campestris pv. campestris 8004
Xanthomonas campestris pv. campestris ATCC 33913
Xanthomonas citri subsp. citri Aw12879
Xanthomonas campestris pv. raphani
Xanthomonas campestris pv. vesicatoria
Xanthomonas citri pv. fuscans
Xanthomonas oryzae pv. oryzae MAFF 311018
Xanthomonas oryzae pv. oryzae KACC 10331
Xanthomonas oryzae pv. oryzae PXO99A
Xanthomonas oryzae pv. oryzicola BLS256
Yersinia enterocolitica LC20
Yersinia enterocolitica subsp. enterocolitica 8081 (serotype 0:8)
Yersinia enterocolitica subsp. palearctica 105.5R(r) (serotype:O:9)
Yersinia enterocolitica subsp. palearctica Y11 (serotype:0:3)
Yersinia pestis Antiqua (biovar Antiqua)
Yersinia pseudotuberculosis PB1/+ (serotype 1B)
Yersinia pestis D106004
Yersinia pestis CO92 (biovar Orientalis)
Yersinia pestis Harbin 35 (biovar Medievalis)
Yersinia pseudotuberculosis IP 31758 (serotype O:1b)
Yersinia pestis KIM10+ (biovar Mediaevalis)
Yersinia pestis 91001 (biovar Microtus)
Yersinia pestis Nepal516 (biovar Antiqua)
Yersinia pestis Pestoides F (biovar Antiqua)
Yersinia pseudotuberculosis ATCC 6904
Yersinia pseudotuberculosis IP 32953 (serotype I)
Yersinia pestis A1122
Yersinia pseudotuberculosis YPIII (serotype O:3)
Yersinia pestis Z176003

## Sheet: organism-specific pathway 6
The organisms that contain the organism-specific pathway 6 in S3 Text.
Trichophyton benhamiae
Agaricus bisporus var. burnettii JB137-S8
Azospirillum brasilense Az39
Azospirillum baldaniorum Sp245
Agaricus bisporus var. bisporus H97
Acidothermus cellulolyticus
Aspergillus clavatus
Actinoplanes sp. N902-109
Anoxybacillus flavithermus
Aspergillus fumigatus
Actinoplanes friuliensis
Aspergillus flavus
Ashbya gossypii (Eremothecium gossypii)
Amycolatopsis japonica
Histoplasma capsulatum
Arabidopsis lyrata (lyrate rockcress)
Amycolatopsis mediterranei U32
Actinosynnema mirum
Amycolatopsis mediterranei S699
Amycolatopsis mediterranei S699
Amycolatopsis methanolica
Actinoplanes missouriensis
Amycolatopsis mediterranei RB
Aspergillus nidulans
Amycolatopsis keratiniphila
Bradyrhizobium oligotrophicum
Aspergillus oryzae
Agrobacterium radiobacter
Actinoplanes sp. SE50/110
Arabidopsis thaliana (thale cress)
Amborella trichopoda
Trichormus variabilis
Achromobacter xylosoxidans A8
Azoarcus sp. KH32C
Azoarcus olearius BH72
Bacillus sp. 1NLA3E
Bacillus atrophaeus
Bacillus coagulans 36D1
Bacillus anthracis CDC 684
Bacillus anthracis A0248
Bacillus cereus biovar anthracis CI
Bacillus velezensis UCMB5033
Bacillus velezensis NAU-B3
Bacillus amyloliquefaciens CC178
Bacillus amyloliquefaciens LFB112
Bacillus amyloliquefaciens IT-45
Bacillus velezensis UCMB5036
Bacillus velezensis UCMB5113
Bacillus velezensis AS43.3
Bacillus velezensis TrigoCor1448
Bacillus anthracis Ames
Bacillus anthracis A16R
Bacillus anthracis SVA11
Bacillus anthracis A16
Bacillus amyloliquefaciens DSM 7
Bacillus velezensis CAU B946
Bacillus anthracis Ames Ancestor
Bacillus anthracis Sterne
Bacillus anthracis H9401
Bacillus velezensis FZB42
Bacillus amyloliquefaciens TA208
Belliella baltica
Bordetella bronchiseptica 253
Bordetella bronchiseptica MO149
Bordetella bronchiseptica RB50
Bradyrhizobium sp. BTAi1
Bacillus cereus ATCC 10987
Bacillus cereus B4264
Bacillus cereus FRI-35
Bacillus cereus F837/76
Bacillus cereus G9842
Bacillus coagulans 2-6
Bacillus clausii
Baudoinia panamericana
Bacillus cereus Q1
Bacillus cereus AH187
Bacillus cereus AH820
Beutenbergia cavernae
Bacillus cereus 03BB102
Bacillus cereus E33L
Brachypodium distachyon
Botrytis cinerea
Bacillus halodurans
Beijerinckia indica
Bradyrhizobium diazoefficiens USDA 110
Bacillus sp. JS
Bradyrhizobium japonicum USDA 6
Bacillus licheniformis DSM 13 = ATCC 14580
Bacillus lehensis
Bacillus paralicheniformis
Bacillus licheniformis ATCC 14580
Brucella abortus bv. 1 9-941
Bacillus megaterium DSM 319
Brucella melitensis bv. 1 16M
Bacillus methanolicus
Brucella abortus 2308
Bacillus megaterium WSH-002
Bacillus megaterium QM B1551
Brucella suis 1330
Bacillus pseudomycoides 219298
Bacillus cereus NC7401
Bipolaris oryzae
Bordetella parapertussis 12822
Bordetella pertussis CS
Bordetella pertussis Tohama I
Bacillus pseudofirmus
Bacillus pumilus SAFR-032
Bacillus pumilus MTCC B6033
Bacillus amyloliquefaciens LL3
Bacillus amyloliquefaciens Y2
Bradyrhizobium sp. ORS 278
Bradyrhizobium cosmicum
Bipolaris sorokiniana
Bacillus selenitireducens
Bacillus subtilis subsp. subtilis 6051-HGW
Bacillus subtilis subsp. subtilis BSP1
Bacillus subtilis BSn5
Bacillus subtilis subsp. natto BEST195
Bacillus subtilis PY79
Bacillus subtilis QB928
Bacillus subtilis subsp. subtilis RO-NN-1
Bacillus subtilis subsp. spizizenii W23
Bacillus subtilis subsp. spizizenii TU-B-10
Bacillus subtilis subsp. subtilis 168
Bacillus subtilis XF-1
Bacillus subtilis subsp. subtilis BAB-1
Bacillus thuringiensis BMB171
Bacillus thuringiensis serovar chinensis CT-43
Bacillus thuringiensis serovar finitimus YBT-020
Bacillus thuringiensis Bt407
Bacillus thuringiensis serovar thuringiensis IS5056
Bacillus thuringiensis YBT-1518
Bacillus thuringiensis HD-771
Bacillus thuringiensis serovar konkukian 97-27
Bacillus thuringiensis Al Hakam
Bacillus thuringiensis MC28
Bacillus thuringiensis HD-789
Kyrpidia tusciae
Bacillus thuringiensis serovar kurstaki HD73
Bacillus toyonensis
Bacillus mycoides KBAB4
Bacillus amyloliquefaciens XH7
Bacillus velezensis YAU B9601-Y2
Bipolaris zeicola
Catenulispora acidiphila
Candida albicans
Cicer arietinum (chickpea)
Coprinopsis cinerea
Candida dubliniensis
Cellulomonas fimi
Cellulomonas flavigena
Collimonas fungivorans
Cellulomonas gilvus
Cryptococcus gattii
Candida glabrata
Citrus clementina (mandarin orange)
Coccidioides immitis
Citrus sinensis (Valencia orange)
Clavispora lusitaniae ATCC 42720
Clavibacter michiganensis subsp. nebraskensis
Clavibacter michiganensis subsp. michiganensis
Cucumis melo (muskmelon)
Cyclobacterium marinum
Clavibacter michiganensis subsp. sepedonicus
Cordyceps militaris
Cryptococcus neoformans var. neoformans B-3501A
Cryptococcus neoformans var. neoformans JEC21
Candida orthopsilosis
Coniophora puteana
Coccidioides posadasii
Capsella rubella
Chlamydomonas reinhardtii
Cucumis sativus (cucumber)
Yamadazyma tenuis
Candida tropicalis
Chlorella variabilis
Desulfobacterium autotrophicum
Desulfovibrio desulfuricans ND132
Deinococcus deserti
Deinococcus geothermalis
Deinococcus gobiensis
Debaryomyces hansenii
Desulfovibrio hydrothermalis
Oryza sativa japonica (Japanese rice) (RAPDB)
Pseudodesulfovibrio piezophilus
Deinococcus radiodurans
Desulfovibrio salexigens
Dichomitus squalens
Ensifer adhaerens OV14
Aromatoleum aromaticum
Eutypa lata
Eremothecium cymbalariae
Eutrema salsugineum
Fusarium graminearum
Fomitiporia mediterranea
Fragaria vesca (woodland strawberry)
Gemmatimonas aurantiaca
Granulibacter bethesdensis NIH3.1
Granulibacter bethesdensis CGDNIH1
Granulibacter bethesdensis CGDNIH2
Granulibacter bethesdensis CGDNIH4
Geobacillus sp. C56-T3
Geobacillus sp. GHH01
Geobacillus genomosp. 3
Geobacillus kaustophilus
Granulicella mallensis
Geobacillus sp. Y4.1MC1
Glycine max (soybean)
Geodermatophilus obscurus
Gordonia sp. KTR9
Gordonia polyisoprenivorans
Bacillus sp. X1(2014)
Geobacillus thermoleovorans CCB_US3_UF5
Parageobacillus thermoglucosidasius C56-YS93
Geobacillus thermodenitrificans
Gloeophyllum trabeum
Geobacillus sp. WCH70
Geobacillus sp. Y412MC52
Geobacillus sp. Y412MC61
Herminiimonas arsenicoxydans
Halobacillus halophilus
Intrasporangium calvum
Kazachstania africana
Kutzneria albida
Kluyveromyces lactis
Kitasatospora setae
Laccaria bicolor
Lodderomyces elongisporus
Lysinibacillus varians
Lysinibacillus sphaericus
Lachancea thermotolerans
Mycobacteroides abscessus ATCC 19977
Mycobacteroides abscessus subsp. bolletii 50594
Mycobacterium tuberculosis variant africanum
Methylomicrobium alcaliphilum
Metarhizium robertsii
Mycobacterium avium subsp. paratuberculosis MAP4
Microcystis aeruginosa
Micromonospora aurantiaca
Mycobacterium avium 104
Metarhizium acridum
Mycobacterium tuberculosis variant bovis BCG Pasteur 1173P2
Marssonina brunnea
Mycobacterium tuberculosis variant bovis BCG Korea 1168P
Mycobacterium tuberculosis variant bovis BCG Mexico
Mycobacterium tuberculosis variant bovis AF2122/97
Mycobacterium tuberculosis variant bovis BCG Tokyo 172
Mycolicibacterium chubuense
Mycobacterium canettii CIPT 140010059
Mycobacterium canettii CIPT 140060008
Mycobacterium canettii CIPT 140070008
Mycobacterium canettii CIPT 140070010
Mycobacterium canettii CIPT 140070017
Malus domestica (apple)
Mycolicibacterium gilvum PYR-GCK
Malassezia globosa
Pyricularia oryzae
Micromonospora sp. L5
Methylacidiphilum infernorum
Mycobacterium sp. JLS
Mycobacterium sp. KMS
Mycobacterium liflandii
Melampsora larici-populina
Mycobacterium marinum M
Janthinobacterium sp. Marseille
Methylomonas methanica
Mycobacteroides abscessus subsp. massiliense GO 06
Mycolicibacterium neoaurum
Mycobacterium avium subsp. paratuberculosis K-10
Microlunatus phosphovorus
Methylibium petroleiphilum
Mycobacterium tuberculosis H37Ra
Mycolicibacterium rhodesiae
Melioribacter roseus
Moniliophthora roreri
Mycobacterium sp. JS623
Methylocystis sp. SC2
Mycolicibacterium smegmatis MC2 155
Methylocella silvestris
Mycolicibacterium smegmatis MC2 155
Mycolicibacterium gilvum Spyr1
Mycobacterium tuberculosis KZN 1435
Mycobacterium tuberculosis UT205
Mycobacterium tuberculosis CCDC5079
Mycobacterium tuberculosis F11
Mycobacterium tuberculosis RGTB327
Mycobacterium tuberculosis Beijing/NITR203
Mycobacterium tuberculosis KZN 4207
Mycobacterium tuberculosis CCDC5180
Thermothelomyces thermophilus
Mycobacterium tuberculosis Erdman = ATCC 35801
Mycobacterium tuberculosis CTRI-2
Mycobacterium tuberculosis HKBS1
Microbacterium testaceum
Mycobacterium tuberculosis 7199-99
Mycobacterium tuberculosis Haarlem/NITR202
Mycobacterium tuberculosis Haarlem
Mycobacterium tuberculosis CCDC5079
Mycobacterium tuberculosis BT1
Mycobacterium tuberculosis BT2
Mycobacterium tuberculosis H37Rv
Mycobacterium tuberculosis KZN 605
Mycobacterium ulcerans
Mycolicibacterium vanbaalenii
Nocardiopsis alba
Nocardia brasiliensis
Nocardioides sp. JS614
Neurospora crassa
Naumovozyma castellii
Nocardiopsis dassonvillei
Naumovozyma dairenensis
Nitrosomonas eutropha
Aspergillus fischeri
Nitrobacter hamburgensis
Fusarium vanettenii
Nitrosococcus halophilus
Nakamurella multipartita
Nitrosococcus oceani
Nitrosococcus watsonii
Nitrobacter winogradskyi
Ochrobactrum anthropi ATCC 49188
Oryza brachyantha (malo sina)
Oligotropha carboxidovorans OM5 (Mississippi)
Oligotropha carboxidovorans OM5 (Goettingen)
Oligotropha carboxidovorans OM4
Oceanobacillus iheyensis
Podospora anserina
Paracoccidioides lutzii Pb01
Acidipropionibacterium acidipropionici ATCC 4875
Phanerochaete carnosa
Penicillium rubens
Pseudonocardia dioxanivorans
Pseudocercospora fijiensis
Anthracocystis flocculosa
Puccinia graminis
Meyerozyma guilliermondii
Pelagibacterium halotolerans
Scheffersomyces stipitis
Paenibacillus sp. JDR-2
Pleurocapsa sp. PCC 7327
Paenibacillus mucilaginosus 3016
Paenibacillus mucilaginosus KNP414
Prunus mume (Japanese apricot)
Paenibacillus mucilaginosus K02
Parastagonospora nodorum
Populus trichocarpa (black cottonwood)
Komagataella phaffii
Pseudopropionibacterium propionicum
Prunus persica (peach)
Pandoraea pnomenusa 3kgm
Pandoraea pnomenusa RB38
Physcomitrium patens
Pandoraea pnomenusa
Punctularia strigosozonata
Pyrenophora teres
Phaseolus vulgaris (common bean)
Phenylobacterium zucineum
Rhodospirillum centenum
Ricinus communis (castor bean)
Rhizobium etli CIAT 652
Rhizobium sp. IE4771
Rhizobium etli bv. mimosae Mim1
Rhodococcus hoagii
Rhizobium etli CFN 42
Rubrivivax gelatinosus
Rhodococcus jostii
Sinorhizobium fredii NGR234
Rhizobium favelukesii
Rhizobium leguminosarum bv. trifolii WSM1689
Rhizobium leguminosarum bv. viciae 3841
Rhizobium leguminosarum bv. trifolii WSM1325
Rhizobium leguminosarum bv. trifolii WSM2304
Rhizobium leguminosarum bv. trifolii CB782
Rhodococcus opacus PD630
Rhodococcus opacus B4
Rhodopseudomonas palustris CGA009
Rhodopseudomonas palustris HaA2
Rhodopseudomonas palustris BisB18
Rhodopseudomonas palustris BisB5
Rhodopseudomonas palustris BisA53
Ralstonia pickettii 12D
Ralstonia pickettii 12J
Rhodopseudomonas palustris TIE-1
Rhodopseudomonas palustris DX-1
Rhodospirillum rubrum F11
Rhodospirillum rubrum ATCC 11170
Ralstonia solanacearum CFBP2957
Ralstonia solanacearum FQY_4
Ralstonia solanacearum PSI07
Ralstonia solanacearum CMR15
Ralstonia solanacearum Po82
Ralstonia solanacearum GMI1000
Rhodomicrobium vannielii
Streptomyces albidoflavus
Streptomyces albulus NK660
Salinispora arenicola
Streptomyces bingchenggensis
Sorghum bicolor (sorghum)
Streptomyces scabiei
Saccharomyces cerevisiae (budding yeast)
Streptomyces collinus
Schizophyllum commune
Streptomyces coelicolor
Streptomyces cattleya NRRL 8057 = DSM 46488
Streptomyces cattleya NRRL 8057 = DSM 46488
Streptomyces davaonensis
Saccharopolyspora erythraea
Saccharothrix espanaensis
Streptomyces pratensis
Sinorhizobium fredii USDA 257
Sinorhizobium fredii HH103
Streptomyces fulvissimus
Streptomyces griseus
Streptomyces hygroscopicus subsp. jinggangensis TL01
Stereum hirsutum
Streptomyces hygroscopicus subsp. jinggangensis 5008
Setaria italica (foxtail millet)
Solibacillus silvestris StLB046
Sanguibacter keddieii
Streptomyces lividans
Solanum lycopersicum (tomato)
Streptomyces avermitilis
Selaginella moellendorffii
Sordaria macrospora
Solanum tuberosum (potato)
Spathaspora passalidarum
Schizosaccharomyces pombe (fission yeast)
Streptomyces rapamycinicus
Streptosporangium roseum
Sclerotinia sclerotiorum
Streptomyces sp. SirexAA-E
Salinispora tropica
Streptomyces sp. PAMC 26508
Streptomyces venezuelae
Saccharomonospora viridis
Streptomyces violaceusniger
Terribacillus goriensis
Thermobispora bispora
Tetrapisispora blattae
Theobroma cacao (cacao)
Thermomonospora curvata
Torulaspora delbrueckii
Thermobifida fusca
Tuber melanosporum
Phaeoacremonium minimum
Tremella mesenterica
Tetrapisispora phaffii
Trichoderma reesei QM6a
Thermothielavioides terrestris
Trichophyton verrucosum
Uncinocarpus reesii
Verticillium alfalfae
Volvox carteri f. nagariensis
Virgibacillus sp. SK37
Verrucosispora maris
Vanderwaltozyma polyspora
Vitis vinifera (wine grape)
Wallemia mellicola
Yarrowia lipolytica
Zygosaccharomyces rouxii
Zymoseptoria tritici

## Sheet: organism-specific pathway 7
The organisms that contain the organism-specific pathway 7 in S3 Text.
Aedes aegypti (yellow fever mosquito)
Trichophyton benhamiae
Agaricus bisporus var. burnettii JB137-S8
Agaricus bisporus var. bisporus H97
Acanthamoeba castellanii
Anolis carolinensis (green anole)
Aspergillus clavatus
Auricularia subglabra
Aspergillus fumigatus
Aspergillus flavus
Anopheles gambiae (mosquito)
Ashbya gossypii (Eremothecium gossypii)
Histoplasma capsulatum
Arabidopsis lyrata (lyrate rockcress)
Apis mellifera (honey bee)
Alligator mississippiensis (American alligator)
Ailuropoda melanoleuca (giant panda)
Aspergillus niger
Aspergillus nidulans
Aspergillus oryzae
Acyrthosiphon pisum (pea aphid)
Amphimedon queenslandica (sponge)
Alligator sinensis (Chinese alligator)
Arabidopsis thaliana (thale cress)
Amborella trichopoda
Balaenoptera acutorostrata scammoni (minke whale)
Baudoinia panamericana
Brachypodium distachyon
Brugia malayi (filaria)
Bos mutus (wild yak)
Bipolaris oryzae
Bipolaris sorokiniana
Bos taurus (cow)
Bipolaris zeicola
Candida albicans
Cicer arietinum (chickpea)
Caenorhabditis briggsae
Coprinopsis cinerea
Chondrus crispus (carragheen)
Candida dubliniensis
Caenorhabditis elegans (nematode)
Canis lupus familiaris (dog)
Camelus ferus (Wild Bactrian camel)
Cricetulus griseus (Chinese hamster)
Cryptococcus gattii
Candida glabrata
Capra hircus (goat)
Citrus clementina (mandarin orange)
Coccidioides immitis
Citrus sinensis (Valencia orange)
Callithrix jacchus (white-tufted-ear marmoset)
Clavispora lusitaniae ATCC 42720
Columba livia (rock pigeon)
Cyanidioschyzon merolae
Callorhinchus milii (elephant shark)
Cucumis melo (muskmelon)
Cordyceps militaris
Chelonia mydas (green sea turtle)
Cryptococcus neoformans var. neoformans B-3501A
Cryptococcus neoformans var. neoformans JEC21
Candida orthopsilosis
Coniophora puteana
Coccidioides posadasii
Culex quinquefasciatus (southern house mosquito)
Capsella rubella
Chlamydomonas reinhardtii
Coccomyxa subellipsoidea
Cucumis sativus (cucumber)
Yamadazyma tenuis
Chaetomium thermophilum
Candida tropicalis
Chlorella variabilis
Drosophila ananassae
Dictyostelium discoideum (cellular slime mold)
Drosophila erecta
Cavenderia fasciculata (cellular slime mold)
Drosophila grimshawi
Debaryomyces hansenii
Drosophila melanogaster (fruit fly)
Drosophila mojavensis
Oryza sativa japonica (Japanese rice) (RAPDB)
Drosophila persimilis
Drosophila pseudoobscura pseudoobscura
Dictyostelium purpureum (cellular slime mold)
Danio rerio (zebrafish)
Drosophila sechellia
Drosophila simulans
Dichomitus squalens
Drosophila virilis
Drosophila willistoni
Drosophila yakuba
Equus caballus (horse)
Eutypa lata
Eremothecium cymbalariae
Eutrema salsugineum
Ficedula albicollis (collared flycatcher)
Felis catus (domestic cat)
Falco cherrug (Saker falcon)
Fusarium graminearum
Fomitiporia mediterranea
Falco peregrinus (peregrine falcon)
Fragaria vesca (woodland strawberry)
Gallus gallus (chicken)
Gorilla gorilla gorilla (western lowland gorilla)
Glycine max (soybean)
Galdieria sulphuraria
Gloeophyllum trabeum
Heterocephalus glaber (naked mole rat)
Hydra vulgaris
Helobdella robusta
Homo sapiens (human)
Ixodes scapularis (black-legged tick)
Kazachstania africana
Kluyveromyces lactis
Laccaria bicolor
Latimeria chalumnae (coelacanth)
Lodderomyces elongisporus
Lottia gigantea (owl limpet)
Lachancea thermotolerans
Lipotes vexillifer (Yangtze River dolphin)
Metarhizium robertsii
Metarhizium acridum
Marssonina brunnea
Macaca mulatta (rhesus monkey)
Macaca fascicularis (crab-eating macaque)
Malus domestica (apple)
Malassezia globosa
Meleagris gallopavo (turkey)
Pyricularia oryzae
Melampsora larici-populina
Mus musculus (mouse)
Moniliophthora roreri
Thermothelomyces thermophilus
Medicago truncatula (barrel medic)
Myotis brandtii (Brandt's bat)
Myotis davidii
Maylandia zebra (zebra mbuna)
Neurospora crassa
Naumovozyma castellii
Naumovozyma dairenensis
Aspergillus fischeri
Naegleria gruberi
Fusarium vanettenii
Nomascus leucogenys (northern white-cheeked gibbon)
Neofusicoccum parvum
Nematostella vectensis (starlet sea anemone)
Nasonia vitripennis (jewel wasp)
Ornithorhynchus anatinus (platypus)
Ovis aries (sheep)
Oryza brachyantha (malo sina)
Oryzias latipes (Japanese medaka)
Oryza sativa japonica (Japanese rice) (RefSeq)
Pteropus alecto (black flying fox)
Podospora anserina
Python bivittatus (Burmese python)
Paracoccidioides lutzii Pb01
Phanerochaete carnosa
Penicillium rubens
Pseudocercospora fijiensis
Anthracocystis flocculosa
Meyerozyma guilliermondii
Pseudopodoces humilis (Tibetan ground-tit)
Pediculus humanus corporis (human body louse)
Scheffersomyces stipitis
Prunus mume (Japanese apricot)
Parastagonospora nodorum
Pongo abelii (Sumatran orangutan)
Populus trichocarpa (black cottonwood)
Komagataella phaffii
Prunus persica (peach)
Physcomitrium patens
Pan paniscus (bonobo)
Punctularia strigosozonata
Pelodiscus sinensis (Chinese soft-shelled turtle)
Pyrenophora teres
Panthera tigris altaica (Amur tiger)
Paramecium tetraurelia
Pan troglodytes (chimpanzee)
Phaseolus vulgaris (common bean)
Ricinus communis (castor bean)
Rattus norvegicus (rat)
Saccharomyces cerevisiae (budding yeast)
Schizophyllum commune
Sarcophilus harrisii (Tasmanian devil)
Setaria italica (foxtail millet)
Serpula lacrymans
Solanum lycopersicum (tomato)
Selaginella moellendorffii
Sordaria macrospora
Solanum tuberosum (potato)
Spathaspora passalidarum
Schizosaccharomyces pombe (fission yeast)
Strongylocentrotus purpuratus (purple sea urchin)
Sus scrofa (pig)
Sclerotinia sclerotiorum
Trichoplax adhaerens
Tetrapisispora blattae
Tribolium castaneum (red flour beetle)
Theobroma cacao (cacao)
Torulaspora delbrueckii
Tetrahymena thermophila
Tuber melanosporum
Phaeoacremonium minimum
Tremella mesenterica
Tetrapisispora phaffii
Trichoderma reesei QM6a
Takifugu rubripes (torafugu)
Trichinella spiralis
Thermothielavioides terrestris
Tupaia chinensis (Chinese tree shrew)
Trichophyton verrucosum
Ustilago maydis
Ursus maritimus (polar bear)
Uncinocarpus reesii
Verticillium alfalfae
Volvox carteri f. nagariensis
Vanderwaltozyma polyspora
Vitis vinifera (wine grape)
Wallemia mellicola
Xiphophorus maculatus (southern platyfish)
Xenopus tropicalis (western clawed frog)
Yarrowia lipolytica
Zea mays (maize)
Zygosaccharomyces rouxii
Zymoseptoria tritici

## Sheet: organism-specific pathway 8
The organisms that contain the organism-specific pathway 8 in S3 Text.
Aggregatibacter actinomycetemcomitans HK1651
Aggregatibacter actinomycetemcomitans D7S-1
Aggregatibacter actinomycetemcomitans ANH9381
Aggregatibacter actinomycetemcomitans D11S-1
Candidatus Koribacter versatilis
Trichophyton benhamiae
Arcobacter butzleri 7h1h
Arcobacter butzleri ED-1
Arcobacter butzleri RM4018
Acidiphilium cryptum
Aspergillus clavatus
Acidithiobacillus caldus SM-1
Asticcacaulis excentricus
Aspergillus fumigatus
Aspergillus flavus
Ashbya gossypii (Eremothecium gossypii)
Histoplasma capsulatum
Azospirillum lipoferum
Amycolatopsis mediterranei U32
Actinosynnema mirum
Amycolatopsis mediterranei S699
Amycolatopsis mediterranei S699
Amycolatopsis mediterranei RB
Aspergillus niger
Aspergillus nidulans
Arcobacter nitrofigilis
Aspergillus oryzae
Actinobacillus pleuropneumoniae AP76 (serotype 7)
Actinobacillus pleuropneumoniae L20 (serotype 5b)
Arcobacter sp. L
Hoyosella subflava
Actinobacillus suis H91-0380
Actinobacillus suis ATCC 33415
Actinobacillus succinogenes
Azotobacter vinelandii DJ
Ilumatobacter coccineus
Azospirillum sp. B510
Bacillus atrophaeus
Bacillus anthracis CDC 684
Bacillus anthracis A0248
Bacillus cereus biovar anthracis CI
Burkholderia ambifaria AMMD
Bacillus anthracis Ames
Bacillus anthracis A16R
Bacillus anthracis SVA11
Bacillus anthracis A16
Bacillus anthracis Ames Ancestor
Bacillus anthracis Sterne
Bacillus anthracis H9401
Brevibacillus brevis
Bacillus cereus ATCC 10987
Bacillus cereus B4264
Bacillus cereus ATCC 14579
Bacillus cereus FRI-35
Bacillus cereus F837/76
Bacillus cereus G9842
Baudoinia panamericana
Bacillus cereus Q1
Bacillus cereus AH187
Bacillus cereus AH820
Beutenbergia cavernae
Bacillus cereus 03BB102
Bacillus cytotoxicus
Bacillus cereus E33L
Botrytis cinerea
Bacillus infantis
Bacillus pseudomycoides 219298
Bacillus cereus NC7401
Bipolaris oryzae
Bathycoccus prasinos
Burkholderia pseudomallei 1710b
Bipolaris sorokiniana
Blastococcus saxobsidens
Bacillus thuringiensis BMB171
Bacillus thuringiensis serovar chinensis CT-43
Burkholderia thailandensis E264
Bacillus thuringiensis serovar finitimus YBT-020
Bacillus thuringiensis Bt407
Bacillus thuringiensis serovar thuringiensis IS5056
Bacillus thuringiensis YBT-1518
Bacillus thuringiensis HD-771
Bacillus thuringiensis serovar konkukian 97-27
Bacillus thuringiensis Al Hakam
Bacillus thuringiensis MC28
Bacillus thuringiensis HD-789
Bibersteinia trehalosi USDA-ARS-USMARC-192
Bibersteinia trehalosi USDA-ARS-USMARC-190
Bibersteinia trehalosi USDA-ARS-USMARC-188
Bibersteinia trehalosi USDA-ARS-USMARC-189
Bacillus thuringiensis serovar kurstaki HD73
Bacillus toyonensis
Bacillus mycoides KBAB4
Bipolaris zeicola
Coraliomargarita akajimensis
Catenulispora acidiphila
Candida albicans
Caldilinea aerophila
Corynebacterium aurimucosum
Chloroflexus aurantiacus
Corynebacterium argentoratense
Corynebacterium casei
Corynebacterium callunae
Candida dubliniensis
Corynebacterium efficiens
Cellulomonas fimi
Cellulomonas flavigena
Corynebacterium falsenii
Cellulomonas gilvus
Corynebacterium glutamicum ATCC 13032 (Bielefeld)
Corynebacterium glutamicum SCgG2
Corynebacterium glutamicum ATCC 13032 (Kyowa Hakko)
Corynebacterium glutamicum MB001
Candida glabrata
Corynebacterium glutamicum SCgG1
Corynebacterium glutamicum R
Corynebacterium glutamicum K051
Corynebacterium glyciniphilum
Chloroflexus aurantiacus Y-400-fl
Corynebacterium halotolerans
Corynebacterium imitans
Coccidioides immitis
Corynebacterium jeikeium
Corynebacterium kroppenstedtii
Clavispora lusitaniae ATCC 42720
Corynebacterium maris
Clavibacter michiganensis subsp. michiganensis
Cyclobacterium marinum
Clavibacter michiganensis subsp. sepedonicus
Cordyceps militaris
Candida orthopsilosis
Coccidioides posadasii
Corynebacterium resistens
Yamadazyma tenuis
Corynebacterium terpenotabidum
Chaetomium thermophilum
Chloracidobacterium thermophilum
Candida tropicalis
Corynebacterium ureicelerivorans
Corynebacterium variabile
Corynebacterium vitaeruminis
Dickeya paradisiaca
Dickeya zeae Ech586
Dickeya dadantii 3937
Deinococcus geothermalis
Debaryomyces hansenii
Azospira oryzae
Dickeya chrysanthemi
Erwinia billingiae
Pectobacterium atrosepticum SCRI1043
Eutypa lata
Emticicia oligotrophica
Eremothecium cymbalariae
Edwardsiella piscicida C07-087
Edwardsiella tarda FL6-60
Edwardsiella tarda EIB202
Fusarium graminearum
Frankia sp. EAN1pec
Gallibacterium anatis
Gemmatirosa kalamazoonesis
Gordonia bronchialis
Geobacter sp. M18
Geobacter daltonii FRC-32
Geobacter lovleyi
Geodermatophilus obscurus
Gordonia polyisoprenivorans
Geobacter sulfurreducens KN400
Geobacter uraniireducens
Paenibacillus sp. Y412MC10
Glaesserella parasuis SH0165
Halobacillus halophilus
Haliscomenobacter hydrossis
Haemophilus influenzae R2846 (nontypeable)
Haemophilus influenzae F3031 (nontypeable)
Haemophilus influenzae KR494 (serotype f)
Haemophilus influenzae F3047 (nontypeable)
Haemophilus influenzae Rd KW20 (serotype d)
Haemophilus influenzae PittEE (nontypeable)
Haemophilus influenzae 86-028NP (nontypeable)
Haemophilus influenzae 10810 (serotype b)
Haemophilus influenzae R2866 (nontypeable)
Heliobacterium modesticaldum
Hyphomicrobium nitrativorans
Glaesserella parasuis KL0318
Glaesserella parasuis SH03
Haemophilus parainfluenzae
Histophilus somni 2336
Histophilus somni 129PT
Intrasporangium calvum
Isoptericola variabilis
Jonesia denitrificans
Kutzneria albida
Kribbella flavida
Kluyveromyces lactis
Kocuria rhizophila
Kitasatospora setae
Lodderomyces elongisporus
Listeria innocua (serotype 6a)
Listeria ivanovii subsp. ivanovii PAM 55
Listeria ivanovii WSLC3009
Listeria monocytogenes CLIP 80459 (serotype 4b)
Listeria monocytogenes F2365 (serotype 4b)
Listeria monocytogenes FSL R2-561
Listeria monocytogenes HCC23 (serotype 4a)
Listeria monocytogenes J0161
Listeria monocytogenes L99 (serotype 4a)
Listeria monocytogenes 08-5578 (serotype 1/2a)
Listeria monocytogenes EGD-e (serotype 1/2a)
Listeria monocytogenes ATCC 19117 (serotype 4d)
Listeria monocytogenes N53-1 (serotype 1/2a)
Listeria monocytogenes SLCC5850 (serotype 1/2a)
Listeria monocytogenes EGD (serotype 1/2a)
Listeria monocytogenes La111 (serotype 1/2a)
Listeria monocytogenes serotype 4b LL195
Listeria monocytogenes J1816 (serotype 4b)
Listeria monocytogenes L312 (serotype 4b)
Listeria monocytogenes SLCC2376 (serotype 4c)
Listeria monocytogenes SLCC2378 (serotype 4e)
Listeria monocytogenes 6179 (serotype 1/2a)
Listeria monocytogenes SLCC7179 (serotype 3a)
Listeria monocytogenes SLCC2540 (serotype 3b)
Listeria monocytogenes WSLC1001 (serotype 1/2a)
Listeria monocytogenes WSLC1042 (serotype 4b)
Listeria monocytogenes SLCC2479 (serotype 3c)
Listeria monocytogenes J1-220 (serotype 4b)
Listeria monocytogenes 07PF0776 (serotype 4b)
Listeria monocytogenes M7 (serotype 4a)
Listeria monocytogenes R479a (serotype 1/2a)
Listeria monocytogenes Finland 1998
Listeria monocytogenes 10403S (serotype 1/2a)
Listeria monocytogenes SLCC2755 (serotype 1/2b)
Listeria monocytogenes SLCC2372 (serotype 1/2c)
Listeria monocytogenes 08-5923 (serotype 1/2a)
Listeria monocytogenes serotype 7 SLCC2482
Listeria seeligeri
Lysinibacillus sphaericus
Lachancea thermotolerans
Listeria welshimeri
Leifsonia xyli subsp. cynodontis DSM 46306
Mycobacterium tuberculosis variant africanum
Metarhizium robertsii
Mycobacterium avium subsp. paratuberculosis MAP4
Marinobacter hydrocarbonoclasticus VT8
Mycobacterium avium 104
Metarhizium acridum
Mycobacterium tuberculosis variant bovis BCG Pasteur 1173P2
Marssonina brunnea
Mycobacterium tuberculosis variant bovis BCG Korea 1168P
Mycobacterium tuberculosis variant bovis BCG Mexico
Mycobacterium tuberculosis variant bovis AF2122/97
Mycobacterium tuberculosis variant bovis BCG Tokyo 172
Mycobacterium canettii CIPT 140010059
Methylorubrum extorquens CM4
Mycobacterium canettii CIPT 140060008
Mycobacterium canettii CIPT 140070008
Mycobacterium canettii CIPT 140070010
Mycobacterium canettii CIPT 140070017
Methylorubrum extorquens DM4
Methylorubrum extorquens AM1
Methylobacterium sp. 4-46
Methylorubrum extorquens PA1
Corallococcus macrosporus
Pyricularia oryzae
Magnetospirillum gryphiswaldense MSR-1 v2
Mannheimia haemolytica D153
Mannheimia haemolytica D171
Mannheimia haemolytica D174
Mannheimia haemolytica USDA-ARS-USMARC-183
Mannheimia haemolytica USDA-ARS-USMARC-185
Mannheimia haemolytica M42548
Mycobacterium intracellulare ATCC 13950
Mycobacterium intracellulare subsp. intracellulare
Mycobacterium paraintracellulare
Micromonas commoda
Mycobacterium intracellulare MOTT-02
Mycolicibacter sinensis
Mycobacterium kansasii ATCC 12478
Mycobacterium leprae Br4923
Mycobacterium leprae TN
Mycobacterium liflandii
Modestobacter marinus
Marinomonas mediterranea
Mycobacterium marinum M
Mycobacterium sp. MOTT36Y
Maricaulis maris

## Sheet: organism-specific pathway 9
The organisms that contain the organism-specific pathway 9 in S3 Text.
Aedes aegypti (yellow fever mosquito)
Agaricus bisporus var. burnettii JB137-S8
Agaricus bisporus var. bisporus H97
Acanthamoeba castellanii
Anolis carolinensis (green anole)
Aspergillus clavatus
Auricularia subglabra
Aspergillus fumigatus
Aspergillus flavus
Anopheles gambiae (mosquito)
Ashbya gossypii (Eremothecium gossypii)
Histoplasma capsulatum
Arabidopsis lyrata (lyrate rockcress)
Apis mellifera (honey bee)
Alligator mississippiensis (American alligator)
Ailuropoda melanoleuca (giant panda)
Aspergillus niger
Aspergillus oryzae
Acyrthosiphon pisum (pea aphid)
Amphimedon queenslandica (sponge)
Alligator sinensis (Chinese alligator)
Arabidopsis thaliana (thale cress)
Amborella trichopoda
Balaenoptera acutorostrata scammoni (minke whale)
Baudoinia panamericana
Brachypodium distachyon
Botrytis cinerea
Brugia malayi (filaria)
Bos mutus (wild yak)
Bathycoccus prasinos
Bos taurus (cow)
Candida albicans
Cicer arietinum (chickpea)
Caenorhabditis briggsae
Coprinopsis cinerea
Chondrus crispus (carragheen)
Candida dubliniensis
Caenorhabditis elegans (nematode)
Canis lupus familiaris (dog)
Camelus ferus (Wild Bactrian camel)
Cricetulus griseus (Chinese hamster)
Cryptococcus gattii
Candida glabrata
Capra hircus (goat)
Citrus clementina (mandarin orange)
Coccidioides immitis
Citrus sinensis (Valencia orange)
Callithrix jacchus (white-tufted-ear marmoset)
Clavispora lusitaniae ATCC 42720
Columba livia (rock pigeon)
Cyanidioschyzon merolae
Callorhinchus milii (elephant shark)
Cucumis melo (muskmelon)
Cordyceps militaris
Chelonia mydas (green sea turtle)
Cryptococcus neoformans var. neoformans B-3501A
Cryptococcus neoformans var. neoformans JEC21
Candida orthopsilosis
Coniophora puteana
Coccidioides posadasii
Culex quinquefasciatus (southern house mosquito)
Capsella rubella
Chlamydomonas reinhardtii
Coccomyxa subellipsoidea
Cucumis sativus (cucumber)
Yamadazyma tenuis
Chaetomium thermophilum
Candida tropicalis
Chlorella variabilis
Drosophila ananassae
Dictyostelium discoideum (cellular slime mold)
Drosophila erecta
Cavenderia fasciculata (cellular slime mold)
Drosophila grimshawi
Debaryomyces hansenii
Drosophila melanogaster (fruit fly)
Drosophila mojavensis
Oryza sativa japonica (Japanese rice) (RAPDB)
Drosophila persimilis
Drosophila pseudoobscura pseudoobscura
Dictyostelium purpureum (cellular slime mold)
Danio rerio (zebrafish)
Drosophila sechellia
Drosophila simulans
Dichomitus squalens
Drosophila virilis
Drosophila willistoni
Drosophila yakuba
Equus caballus (horse)
Emiliania huxleyi
Eutypa lata
Eremothecium cymbalariae
Eutrema salsugineum
Ficedula albicollis (collared flycatcher)
Felis catus (domestic cat)
Falco cherrug (Saker falcon)
Fusarium graminearum
Fomitiporia mediterranea
Falco peregrinus (peregrine falcon)
Fragaria vesca (woodland strawberry)
Gallus gallus (chicken)
Gorilla gorilla gorilla (western lowland gorilla)
Glycine max (soybean)
Galdieria sulphuraria
Gloeophyllum trabeum
Guillardia theta
Heterocephalus glaber (naked mole rat)
Hydra vulgaris
Helobdella robusta
Homo sapiens (human)
Ixodes scapularis (black-legged tick)
Kazachstania africana
Kluyveromyces lactis
Laccaria bicolor
Leishmania braziliensis
Latimeria chalumnae (coelacanth)
Leishmania donovani
Lodderomyces elongisporus
Lottia gigantea (owl limpet)
Leishmania infantum
Leishmania major
Leishmania mexicana
Lachancea thermotolerans
Lipotes vexillifer (Yangtze River dolphin)
Metarhizium robertsii
Metarhizium acridum
Marssonina brunnea
Macaca mulatta (rhesus monkey)
Macaca fascicularis (crab-eating macaque)
Malus domestica (apple)
Malassezia globosa
Meleagris gallopavo (turkey)
Pyricularia oryzae
Micromonas commoda
Melampsora larici-populina
Mus musculus (mouse)
Micromonas pusilla
Moniliophthora roreri
Thermothelomyces thermophilus
Medicago truncatula (barrel medic)
Myotis brandtii (Brandt's bat)
Myotis davidii
Maylandia zebra (zebra mbuna)
Neurospora crassa
Naumovozyma castellii
Naumovozyma dairenensis
Aspergillus fischeri
Naegleria gruberi
Fusarium vanettenii
Nomascus leucogenys (northern white-cheeked gibbon)
Neofusicoccum parvum
Nematostella vectensis (starlet sea anemone)
Nasonia vitripennis (jewel wasp)
Ornithorhynchus anatinus (platypus)
Ovis aries (sheep)
Oryza brachyantha (malo sina)
Oryzias latipes (Japanese medaka)
Ostreococcus lucimarinus
Oryza sativa japonica (Japanese rice) (RefSeq)
Ostreococcus tauri
Pteropus alecto (black flying fox)
Podospora anserina
Python bivittatus (Burmese python)
Paracoccidioides lutzii Pb01
Phanerochaete carnosa
Penicillium rubens
Pseudocercospora fijiensis
Anthracocystis flocculosa
Meyerozyma guilliermondii
Pseudopodoces humilis (Tibetan ground-tit)
Pediculus humanus corporis (human body louse)
Scheffersomyces stipitis
Phytophthora infestans
Prunus mume (Japanese apricot)
Parastagonospora nodorum
Pongo abelii (Sumatran orangutan)
Populus trichocarpa (black cottonwood)
Komagataella phaffii
Prunus persica (peach)
Physcomitrium patens
Pan paniscus (bonobo)
Punctularia strigosozonata
Pelodiscus sinensis (Chinese soft-shelled turtle)
Pyrenophora teres
Panthera tigris altaica (Amur tiger)
Phaeodactylum tricornutum
Paramecium tetraurelia
Pan troglodytes (chimpanzee)
Phaseolus vulgaris (common bean)
Ricinus communis (castor bean)
Rattus norvegicus (rat)
Saccharomyces cerevisiae (budding yeast)
Schizophyllum commune
Sarcophilus harrisii (Tasmanian devil)
Setaria italica (foxtail millet)
Serpula lacrymans
Solanum lycopersicum (tomato)
Selaginella moellendorffii
Sordaria macrospora
Solanum tuberosum (potato)
Spathaspora passalidarum
Schizosaccharomyces pombe (fission yeast)
Strongylocentrotus purpuratus (purple sea urchin)
Sus scrofa (pig)
Sclerotinia sclerotiorum
Trichoplax adhaerens
Tetrapisispora blattae
Trypanosoma brucei brucei
Tribolium castaneum (red flour beetle)
Theobroma cacao (cacao)
Trypanosoma cruzi
Torulaspora delbrueckii
Tetrahymena thermophila
Tuber melanosporum
Phaeoacremonium minimum
Tremella mesenterica
Tetrapisispora phaffii
Thalassiosira pseudonana
Trichoderma reesei QM6a
Takifugu rubripes (torafugu)
Trichinella spiralis
Thermothielavioides terrestris
Tupaia chinensis (Chinese tree shrew)
Trichophyton verrucosum
Ustilago maydis
Ursus maritimus (polar bear)
Uncinocarpus reesii
Verticillium alfalfae
Volvox carteri f. nagariensis
Vanderwaltozyma polyspora
Vitis vinifera (wine grape)
Wallemia mellicola
Xiphophorus maculatus (southern platyfish)
Xenopus tropicalis (western clawed frog)
Yarrowia lipolytica
Zea mays (maize)
Zygosaccharomyces rouxii
Zymoseptoria tritici

## Sheet: organism-specific pathway 10
The organisms that contain the organism-specific pathway 10 in S3 Text.
Aggregatibacter actinomycetemcomitans HK1651
Aggregatibacter actinomycetemcomitans D7S-1
Aggregatibacter actinomycetemcomitans ANH9381
Aggregatibacter actinomycetemcomitans D11S-1
Candidatus Koribacter versatilis
Trichophyton benhamiae
Arcobacter butzleri 7h1h
Arcobacter butzleri ED-1
Arcobacter butzleri RM4018
Acidiphilium cryptum
Aspergillus clavatus
Acidithiobacillus caldus SM-1
Asticcacaulis excentricus
Aspergillus fumigatus
Aspergillus flavus
Ashbya gossypii (Eremothecium gossypii)
Histoplasma capsulatum
Azospirillum lipoferum
Amycolatopsis mediterranei U32
Actinosynnema mirum
Amycolatopsis mediterranei S699
Amycolatopsis mediterranei S699
Amycolatopsis mediterranei RB
Aspergillus niger
Aspergillus nidulans
Arcobacter nitrofigilis
Aspergillus oryzae
Actinobacillus pleuropneumoniae AP76 (serotype 7)
Actinobacillus pleuropneumoniae L20 (serotype 5b)
Arcobacter sp. L
Hoyosella subflava
Actinobacillus suis H91-0380
Actinobacillus suis ATCC 33415
Actinobacillus succinogenes
Azotobacter vinelandii DJ
Ilumatobacter coccineus
Azospirillum sp. B510
Bacillus atrophaeus
Bacillus anthracis CDC 684
Bacillus anthracis A0248
Bacillus cereus biovar anthracis CI
Burkholderia ambifaria AMMD
Bacillus anthracis Ames
Bacillus anthracis A16R
Bacillus anthracis SVA11
Bacillus anthracis A16
Bacillus anthracis Ames Ancestor
Bacillus anthracis Sterne
Bacillus anthracis H9401
Brevibacillus brevis
Bacillus cereus ATCC 10987
Bacillus cereus B4264
Bacillus cereus ATCC 14579
Bacillus cereus FRI-35
Bacillus cereus F837/76
Bacillus cereus G9842
Baudoinia panamericana
Bacillus cereus Q1
Bacillus cereus AH187
Bacillus cereus AH820
Beutenbergia cavernae
Bacillus cereus 03BB102
Bacillus cytotoxicus
Bacillus cereus E33L
Botrytis cinerea
Bacillus infantis
Bacillus pseudomycoides 219298
Bacillus cereus NC7401
Bipolaris oryzae
Bathycoccus prasinos
Burkholderia pseudomallei 1710b
Bipolaris sorokiniana
Blastococcus saxobsidens
Bacillus thuringiensis BMB171
Bacillus thuringiensis serovar chinensis CT-43
Burkholderia thailandensis E264
Bacillus thuringiensis serovar finitimus YBT-020
Bacillus thuringiensis Bt407
Bacillus thuringiensis serovar thuringiensis IS5056
Bacillus thuringiensis YBT-1518
Bacillus thuringiensis HD-771
Bacillus thuringiensis serovar konkukian 97-27
Bacillus thuringiensis Al Hakam
Bacillus thuringiensis MC28
Bacillus thuringiensis HD-789
Bibersteinia trehalosi USDA-ARS-USMARC-192
Bibersteinia trehalosi USDA-ARS-USMARC-190
Bibersteinia trehalosi USDA-ARS-USMARC-188
Bibersteinia trehalosi USDA-ARS-USMARC-189
Bacillus thuringiensis serovar kurstaki HD73
Bacillus toyonensis
Bacillus mycoides KBAB4
Bipolaris zeicola
Coraliomargarita akajimensis
Catenulispora acidiphila
Candida albicans
Caldilinea aerophila
Corynebacterium aurimucosum
Chloroflexus aurantiacus
Corynebacterium argentoratense
Corynebacterium casei
Corynebacterium callunae
Candida dubliniensis
Corynebacterium efficiens
Cellulomonas fimi
Cellulomonas flavigena
Corynebacterium falsenii
Cellulomonas gilvus
Corynebacterium glutamicum ATCC 13032 (Bielefeld)
Corynebacterium glutamicum SCgG2
Corynebacterium glutamicum ATCC 13032 (Kyowa Hakko)
Corynebacterium glutamicum MB001
Candida glabrata
Corynebacterium glutamicum SCgG1
Corynebacterium glutamicum R
Corynebacterium glutamicum K051
Corynebacterium glyciniphilum
Chloroflexus aurantiacus Y-400-fl
Corynebacterium halotolerans
Corynebacterium imitans
Coccidioides immitis
Corynebacterium jeikeium
Corynebacterium kroppenstedtii
Clavispora lusitaniae ATCC 42720
Corynebacterium maris
Clavibacter michiganensis subsp. michiganensis
Cyclobacterium marinum
Clavibacter michiganensis subsp. sepedonicus
Cordyceps militaris
Candida orthopsilosis
Coccidioides posadasii
Corynebacterium resistens
Yamadazyma tenuis
Corynebacterium terpenotabidum
Chaetomium thermophilum
Chloracidobacterium thermophilum
Candida tropicalis
Corynebacterium ureicelerivorans
Corynebacterium variabile
Corynebacterium vitaeruminis
Dickeya paradisiaca
Dickeya zeae Ech586
Dickeya dadantii 3937
Deinococcus geothermalis
Debaryomyces hansenii
Azospira oryzae
Dickeya chrysanthemi
Erwinia billingiae
Pectobacterium atrosepticum SCRI1043
Eutypa lata
Emticicia oligotrophica
Eremothecium cymbalariae
Edwardsiella piscicida C07-087
Edwardsiella tarda FL6-60
Edwardsiella tarda EIB202
Fusarium graminearum
Frankia sp. EAN1pec
Gallibacterium anatis
Gemmatirosa kalamazoonesis
Gordonia bronchialis
Geobacter sp. M18
Geobacter daltonii FRC-32
Geobacter lovleyi
Geodermatophilus obscurus
Gordonia polyisoprenivorans
Geobacter sulfurreducens KN400
Geobacter uraniireducens
Paenibacillus sp. Y412MC10
Glaesserella parasuis SH0165
Halobacillus halophilus
Haliscomenobacter hydrossis
Haemophilus influenzae R2846 (nontypeable)
Haemophilus influenzae F3031 (nontypeable)
Haemophilus influenzae KR494 (serotype f)
Haemophilus influenzae F3047 (nontypeable)
Haemophilus influenzae Rd KW20 (serotype d)
Haemophilus influenzae PittEE (nontypeable)
Haemophilus influenzae 86-028NP (nontypeable)
Haemophilus influenzae 10810 (serotype b)
Haemophilus influenzae R2866 (nontypeable)
Heliobacterium modesticaldum
Hyphomicrobium nitrativorans
Glaesserella parasuis KL0318
Glaesserella parasuis SH03
Haemophilus parainfluenzae
Histophilus somni 2336
Histophilus somni 129PT
Intrasporangium calvum
Isoptericola variabilis
Jonesia denitrificans
Kutzneria albida
Kribbella flavida
Kluyveromyces lactis
Kocuria rhizophila
Kitasatospora setae
Lodderomyces elongisporus
Listeria innocua (serotype 6a)
Listeria ivanovii subsp. ivanovii PAM 55
Listeria ivanovii WSLC3009
Listeria monocytogenes CLIP 80459 (serotype 4b)
Listeria monocytogenes F2365 (serotype 4b)
Listeria monocytogenes FSL R2-561
Listeria monocytogenes HCC23 (serotype 4a)
Listeria monocytogenes J0161
Listeria monocytogenes L99 (serotype 4a)
Listeria monocytogenes 08-5578 (serotype 1/2a)
Listeria monocytogenes EGD-e (serotype 1/2a)
Listeria monocytogenes ATCC 19117 (serotype 4d)
Listeria monocytogenes N53-1 (serotype 1/2a)
Listeria monocytogenes SLCC5850 (serotype 1/2a)
Listeria monocytogenes EGD (serotype 1/2a)
Listeria monocytogenes La111 (serotype 1/2a)
Listeria monocytogenes serotype 4b LL195
Listeria monocytogenes J1816 (serotype 4b)
Listeria monocytogenes L312 (serotype 4b)
Listeria monocytogenes SLCC2376 (serotype 4c)
Listeria monocytogenes SLCC2378 (serotype 4e)
Listeria monocytogenes 6179 (serotype 1/2a)
Listeria monocytogenes SLCC7179 (serotype 3a)
Listeria monocytogenes SLCC2540 (serotype 3b)
Listeria monocytogenes WSLC1001 (serotype 1/2a)
Listeria monocytogenes WSLC1042 (serotype 4b)
Listeria monocytogenes SLCC2479 (serotype 3c)
Listeria monocytogenes J1-220 (serotype 4b)
Listeria monocytogenes 07PF0776 (serotype 4b)
Listeria monocytogenes M7 (serotype 4a)
Listeria monocytogenes R479a (serotype 1/2a)
Listeria monocytogenes Finland 1998
Listeria monocytogenes 10403S (serotype 1/2a)
Listeria monocytogenes SLCC2755 (serotype 1/2b)
Listeria monocytogenes SLCC2372 (serotype 1/2c)
Listeria monocytogenes 08-5923 (serotype 1/2a)
Listeria monocytogenes serotype 7 SLCC2482
Listeria seeligeri
Lysinibacillus sphaericus
Lachancea thermotolerans
Listeria welshimeri
Leifsonia xyli subsp. cynodontis DSM 46306
Mycobacterium tuberculosis variant africanum
Metarhizium robertsii
Mycobacterium avium subsp. paratuberculosis MAP4
Marinobacter hydrocarbonoclasticus VT8
Mycobacterium avium 104
Metarhizium acridum
Mycobacterium tuberculosis variant bovis BCG Pasteur 1173P2
Marssonina brunnea
Mycobacterium tuberculosis variant bovis BCG Korea 1168P
Mycobacterium tuberculosis variant bovis BCG Mexico
Mycobacterium tuberculosis variant bovis AF2122/97
Mycobacterium tuberculosis variant bovis BCG Tokyo 172
Mycobacterium canettii CIPT 140010059
Methylorubrum extorquens CM4
Mycobacterium canettii CIPT 140060008
Mycobacterium canettii CIPT 140070008
Mycobacterium canettii CIPT 140070010
Mycobacterium canettii CIPT 140070017
Methylorubrum extorquens DM4
Methylorubrum extorquens AM1
Methylobacterium sp. 4-46
Methylorubrum extorquens PA1
Corallococcus macrosporus
Pyricularia oryzae
Magnetospirillum gryphiswaldense MSR-1 v2
Mannheimia haemolytica D153
Mannheimia haemolytica D171
Mannheimia haemolytica D174
Mannheimia haemolytica USDA-ARS-USMARC-183
Mannheimia haemolytica USDA-ARS-USMARC-185
Mannheimia haemolytica M42548
Mycobacterium intracellulare ATCC 13950
Mycobacterium intracellulare subsp. intracellulare
Mycobacterium paraintracellulare
Micromonas commoda
Mycobacterium intracellulare MOTT-02
Mycolicibacter sinensis
Mycobacterium kansasii ATCC 12478
Mycobacterium leprae Br4923
Mycobacterium leprae TN
Mycobacterium liflandii
Modestobacter marinus
Marinomonas mediterranea
Mycobacterium marinum M
Mycobacterium sp. MOTT36Y
Maricaulis maris
Marinomonas sp. MWYL1
Methylobacterium nodulans
Methylobacterium oryzae
Mycobacterium avium subsp. paratuberculosis K-10
Marinomonas posidonica
Microlunatus phosphovorus
Methylorubrum populi
Micromonas pusilla
Moniliophthora perniciosa
Mycobacterium tuberculosis H37Ra
Meiothermus ruber DSM 1279
Methylobacterium radiotolerans
Meiothermus ruber DSM 1279
Myxococcus stipitatus
Methylocella silvestris
Mannheimia succiniciproducens
Moorella thermoacetica ATCC 39073
Mycobacterium tuberculosis KZN 1435
Mycobacterium tuberculosis CDC1551
Mycobacterium tuberculosis UT205
Mycobacterium tuberculosis CCDC5079
Mycobacterium tuberculosis F11
Mycobacterium tuberculosis RGTB327
Mycobacterium tuberculosis Beijing/NITR203
Mycobacterium tuberculosis KZN 4207
Mycobacterium tuberculosis CCDC5180
Thermothelomyces thermophilus
Mycobacterium tuberculosis Erdman = ATCC 35801
Mycobacterium tuberculosis CTRI-2
Mycobacterium tuberculosis HKBS1
Microbacterium testaceum
Mycobacterium tuberculosis H37Rv
Mycobacterium tuberculosis 7199-99
Mycobacterium tuberculosis EAI5/NITR206
Mycobacterium tuberculosis Haarlem
Mycobacterium tuberculosis CCDC5079
Mycobacterium tuberculosis BT1
Mycobacterium tuberculosis BT2
Mycobacterium tuberculosis H37Rv
Mycobacterium tuberculosis EAI5
Mycobacterium tuberculosis KZN 605
Mycobacterium ulcerans
Mannheimia varigena USDA-ARS-USMARC-1388
Mannheimia varigena USDA-ARS-USMARC-1312
Mannheimia varigena USDA-ARS-USMARC-1296
Mannheimia sp. USDA-ARS-USMARC-1261
Myxococcus xanthus
Mycobacterium intracellulare subsp. yongonense
Nocardia brasiliensis
Neurospora crassa
Aspergillus fischeri
Nitrobacter hamburgensis
Fusarium vanettenii
Neofusicoccum parvum
Nitrobacter winogradskyi
Ostreococcus lucimarinus
Ostreococcus tauri
Opitutus terrae
Podospora anserina
Pantoea sp. At-9b
Pectobacterium atrosepticum 21A
Pectobacterium atrosepticum JG10-08
Pseudomonas brassicacearum subsp. brassicacearum NFM421
Pseudomonas brassicacearum DF41
Paracoccidioides lutzii Pb01
Acidipropionibacterium acidipropionici ATCC 4875
Pectobacterium carotovorum subsp. carotovorum PCC21
Penicillium rubens
Pectobacterium carotovorum subsp. carotovorum PC1
Pseudonocardia dioxanivorans
Pectobacterium parmentieri SCC3193
Pseudomonas fluorescens F113
Pseudocercospora fijiensis
Pseudomonas protegens Pf-5
Propionibacterium freudenreichii subsp. shermanii CIRM-BIA1
Pseudomonas fluorescens SBW25
Meyerozyma guilliermondii
Pseudoalteromonas translucida TAC125
Scheffersomyces stipitis
Paenibacillus sp. JDR-2
Pasteurella multocida 36950
Paenibacillus mucilaginosus 3016
Paenibacillus mucilaginosus KNP414
Pasteurella multocida subsp. multocida Pm70
Pasteurella multocida subsp. multocida HN06
Parastagonospora nodorum
Komagataella phaffii
Pseudopropionibacterium propionicum
Pelobacter propionicus
Pseudomonas putida ND6
Pseudomonas protegens CHA0
Pseudomonas sp. UW4
Pseudomonas putida DOT-T1E
Cutibacterium avidum
Pseudoalteromonas sp. SM9913
Pseudoxanthomonas suwonensis 11-1
Pyrenophora teres
Pelosinus sp. UFO1
Pasteurella multocida subsp. multocida 3480
Pectobacterium parmentieri WPP163
Roseiflexus castenholzii
Rhodospirillum centenum
Rhodococcus jostii
Rothia mucilaginosa
Rhodococcus opacus PD630
Pararhodospirillum photometricum
Rhodococcus pyridinivorans
Roseiflexus sp. RS-1
Rhodospirillum rubrum ATCC 11170
Renibacterium salmoninarum
Ralstonia solanacearum FQY_4
Runella slithyformis
Ralstonia solanacearum PSI07
Ralstonia solanacearum CMR15
Ralstonia solanacearum GMI1000
Rhodomicrobium vannielii
Staphylococcus aureus subsp. aureus USA300_FPR3757 (CA-MRSA)
Staphylococcus aureus RF122
Staphylococcus aureus subsp. aureus COL (MRSA)
Staphylococcus aureus subsp. aureus ED98
Staphylococcus aureus subsp. aureus Newman
Staphylococcus aureus subsp. aureus JH1 (MRSA/VSSA)
Staphylococcus aureus subsp. aureus JH9 (MRSA/VISA)
Streptomyces albidoflavus
Staphylococcus aureus subsp. aureus MW2 (CA-MRSA)
Staphylococcus aureus subsp. aureus NCTC8325
Sulfobacillus acidophilus DSM 10332
Staphylococcus aureus subsp. aureus MRSA252 (MRSA)
Staphylococcus aureus subsp. aureus MSSA476 (MSSA)
Staphylococcus aureus subsp. aureus N315 (MRSA/VSSA)
Staphylococcus aureus subsp. aureus 55/2053
Staphylococcus aureus 08BA02176 (LA-MRSA)
Staphylococcus aureus CA-347 (MRSA)
Staphylococcus aureus subsp. aureus 6850 (MSSA)
Staphylococcus aureus USA300-ISMMS1 (MRSA)
Staphylococcus aureus subsp. aureus ST228/10497 (MRSA)
Staphylococcus aureus subsp. aureus ST228/15532 (MRSA)
Staphylococcus aureus M1 (MRSA)
Staphylococcus aureus subsp. aureus CN1 (CA-MRSA)
Staphylococcus aureus subsp. aureus ST228/16035 (MRSA)
Staphylococcus aureus Bmb9393 (MRSA)
Staphylococcus aureus subsp. aureus SA40 (CA-MRSA)
Staphylococcus aureus subsp. aureus ST228/10388 (MRSA)
Staphylococcus aureus subsp. aureus SA957 (CA-MRSA)
Staphylococcus aureus subsp. aureus ST228/18412 (MRSA)
Staphylococcus aureus subsp. aureus ST228/16125 (MRSA)
Staphylococcus aureus subsp. aureus ST228/18341 (MRSA)
Staphylococcus aureus subsp. aureus ST228/18583 (MRSA)
Staphylococcus aureus subsp. aureus Z172 (MRSA/VISA)
Staphylococcus aureus subsp. aureus Mu50 (MRSA/VISA)
Staphylococcus aureus subsp. aureus Mu3 (MRSA/hetero-VISA)
Staphylococcus aureus subsp. aureus USA300_TCH1516 (CA-MRSA)
Saccharomyces cerevisiae (budding yeast)
Solitalea canadensis
Sulfuricella denitrificans
Staphylococcus pseudintermedius ED99
Staphylococcus epidermidis ATCC 12228
Staphylococcus epidermidis PM221
Staphylococcus epidermidis RP62A (MRSE)
Streptomyces pratensis
Streptomyces fulvissimus
Streptomyces griseus
Staphylococcus haemolyticus JCSC1435
Streptomyces hygroscopicus subsp. jinggangensis TL01
Streptomyces hygroscopicus subsp. jinggangensis 5008
Staphylococcus lugdunensis HKU09-01
Staphylococcus lugdunensis N920143
Sordaria macrospora
Sodalis praecaptivus
Spathaspora passalidarum
Staphylococcus pasteuri
Schizosaccharomyces pombe (fission yeast)
Salinibacter ruber M8
Streptosporangium roseum
Staphylococcus pseudintermedius HKU10-03
Sclerotinia sclerotiorum
Staphylococcus saprophyticus
Streptomyces sp. SirexAA-E
Streptomyces sp. PAMC 26508
Staphylococcus aureus subsp. aureus ECT-R 2 (MSSA)
Staphylococcus aureus subsp. aureus 71193 (MSSA)
Staphylococcus aureus subsp. aureus ED133
Staphylococcus aureus subsp. aureus LGA251 (MRSA)
Staphylococcus aureus subsp. aureus ST398 (MRSA)
Staphylococcus argenteus
Staphylococcus aureus subsp. aureus JKD6159 (CA-MRSA)
Staphylococcus aureus subsp. aureus JKD6008 (MRSA/VISA)
Staphylococcus aureus subsp. aureus TCH60
Staphylococcus aureus subsp. aureus T0131 (MRSA)
Staphylococcus aureus subsp. aureus M013 (CA-MRSA)
Staphylococcus aureus subsp. aureus VC40
Staphylococcus aureus subsp. aureus TW20 (MRSA)
Staphylococcus aureus subsp. aureus HO 5096 0412 (MRSA)
Staphylococcus aureus 04-02981 (MRSA)
Staphylococcus aureus subsp. aureus 11819-97 (CA-MRSA)
Staphylococcus warneri
Sphingomonas wittichii
Staphylococcus xylosus SMQ-121
Staphylococcus xylosus HKUOPL8
Terribacillus goriensis
Torulaspora delbrueckii
Thermus sp. CCB_US3_UF1
Tuber melanosporum
Phaeoacremonium minimum
Tistrella mobilis
Thauera sp. MZ1T
Thermus oshimai
Truepera radiovictrix
Trichoderma reesei QM6a
Thermothielavioides terrestris
Trichophyton verrucosum
Uncinocarpus reesii
Verticillium alfalfae
Xylanimonas cellulosilytica
Xanthomonas campestris pv. vesicatoria
Yarrowia lipolytica
Zygosaccharomyces rouxii
Zymoseptoria tritici

[truncated: 10 more sheets: organism-specific pathway 11, organism-specific pathway 12, organism-specific pathway 13, organism-specific pathway 14, organism-specific pathway 15, organism-specific pathway 16, organism-specific pathway 17, organism-specific pathway 18, organism-specific pathway 19, organism-specific pathway 20]
